# Supplementary material for: Taxonomic and Trophic Groups Mediate Latitudinal Variation in Saproxylic Beetle Species Richness and Body Size Across Western Palaearctic Oak Forests
Source: Ecol Evol. 2025 Jun 16;15(6):e71574. doi: 10.1002/ece3.71574 (PMC12170124; doi:10.1002/ece3.71574)
Supplement: Supplementary file 1 — Data S1. [file ECE3-15-e71574-s001.xlsx]

## Sheet: data3
Trophic_group	Family	Species_name	Presence_absence	Site_name	Trap_code	Latitude	Longitud	Person	Startday	Endday	Body length (mm)	Species_name_old
Zoophagus	HISTERIDAE	Aeletes atomarius (AubÃ© 1843)	0	Pohansko_CZb_CZE	CZb1	48.431	16.5427	JiÅ™Ã­ SchlaghamerskÃ½, Jan Budka	2010-04-21	2010-10-04	0.8	Aeletes atomarius (AubÃ© 1843)
Zoophagus	HISTERIDAE	Aeletes atomarius (AubÃ© 1843)	0	Pohansko_CZb_CZE	CZb10	48.431	16.5427	JiÅ™Ã­ SchlaghamerskÃ½, Jan Budka	2010-04-21	2010-10-04	0.8	Aeletes atomarius (AubÃ© 1843)
Zoophagus	HISTERIDAE	Aeletes atomarius (AubÃ© 1843)	0	Pohansko_CZb_CZE	CZb2	48.431	16.5427	JiÅ™Ã­ SchlaghamerskÃ½, Jan Budka	2010-04-21	2010-10-04	0.8	Aeletes atomarius (AubÃ© 1843)
Zoophagus	HISTERIDAE	Aeletes atomarius (AubÃ© 1843)	0	Pohansko_CZb_CZE	CZb3	48.431	16.5427	JiÅ™Ã­ SchlaghamerskÃ½, Jan Budka	2010-04-21	2010-10-04	0.8	Aeletes atomarius (AubÃ© 1843)
Zoophagus	HISTERIDAE	Aeletes atomarius (AubÃ© 1843)	0	Pohansko_CZb_CZE	CZb4	48.431	16.5427	JiÅ™Ã­ SchlaghamerskÃ½, Jan Budka	2010-04-21	2010-10-04	0.8	Aeletes atomarius (AubÃ© 1843)
Zoophagus	HISTERIDAE	Aeletes atomarius (AubÃ© 1843)	0	Pohansko_CZb_CZE	CZb5	48.431	16.5427	JiÅ™Ã­ SchlaghamerskÃ½, Jan Budka	2010-04-21	2010-10-04	0.8	Aeletes atomarius (AubÃ© 1843)
Zoophagus	HISTERIDAE	Aeletes atomarius (AubÃ© 1843)	0	Pohansko_CZb_CZE	CZb6	48.431	16.5427	JiÅ™Ã­ SchlaghamerskÃ½, Jan Budka	2010-04-21	2010-10-04	0.8	Aeletes atomarius (AubÃ© 1843)
Zoophagus	HISTERIDAE	Aeletes atomarius (AubÃ© 1843)	0	Pohansko_CZb_CZE	CZb7	48.431	16.5427	JiÅ™Ã­ SchlaghamerskÃ½, Jan Budka	2010-04-21	2010-10-04	0.8	Aeletes atomarius (AubÃ© 1843)
Zoophagus	HISTERIDAE	Aeletes atomarius (AubÃ© 1843)	0	Pohansko_CZb_CZE	CZb8	48.431	16.5427	JiÅ™Ã­ SchlaghamerskÃ½, Jan Budka	2010-04-21	2010-10-04	0.8	Aeletes atomarius (AubÃ© 1843)
Zoophagus	HISTERIDAE	Aeletes atomarius (AubÃ© 1843)	0	Pohansko_CZb_CZE	CZb9	48.431	16.5427	JiÅ™Ã­ SchlaghamerskÃ½, Jan Budka	2010-04-21	2010-10-04	0.8	Aeletes atomarius (AubÃ© 1843)
Zoophagus	HISTERIDAE	Aeletes atomarius (AubÃ© 1843)	0	Morava (E of Kyjovka river) - CZE	CZc15	48.4403	16.5946	Lukas Cizek et al_	2012-04-25	2012-09-07	0.8	Aeletes atomarius (AubÃ© 1843)
Zoophagus	HISTERIDAE	Aeletes atomarius (AubÃ© 1843)	0	Morava (E of Kyjovka river) - CZE	CZc21	48.4403	16.5946	Lukas Cizek et al_	2012-04-25	2012-09-07	0.8	Aeletes atomarius (AubÃ© 1843)
Zoophagus	HISTERIDAE	Aeletes atomarius (AubÃ© 1843)	0	Morava (E of Kyjovka river) - CZE	CZc233	48.4403	16.5946	Lukas Cizek et al_	2012-04-25	2012-09-07	0.8	Aeletes atomarius (AubÃ© 1843)
Zoophagus	HISTERIDAE	Aeletes atomarius (AubÃ© 1843)	0	Morava (E of Kyjovka river) - CZE	CZc250	48.4403	16.5946	Lukas Cizek et al_	2012-04-25	2012-09-07	0.8	Aeletes atomarius (AubÃ© 1843)
Zoophagus	HISTERIDAE	Aeletes atomarius (AubÃ© 1843)	0	Morava (E of Kyjovka river) - CZE	CZc281	48.4403	16.5946	Lukas Cizek et al_	2012-04-25	2012-09-07	0.8	Aeletes atomarius (AubÃ© 1843)
Zoophagus	HISTERIDAE	Aeletes atomarius (AubÃ© 1843)	0	Morava (E of Kyjovka river) - CZE	CZc282	48.4403	16.5946	Lukas Cizek et al_	2012-04-25	2012-09-07	0.8	Aeletes atomarius (AubÃ© 1843)
Zoophagus	HISTERIDAE	Aeletes atomarius (AubÃ© 1843)	0	Morava (E of Kyjovka river) - CZE	CZc29	48.4403	16.5946	Lukas Cizek et al_	2012-04-25	2012-09-07	0.8	Aeletes atomarius (AubÃ© 1843)
Zoophagus	HISTERIDAE	Aeletes atomarius (AubÃ© 1843)	0	Morava (E of Kyjovka river) - CZE	CZc3	48.4403	16.5946	Lukas Cizek et al_	2012-04-25	2012-09-07	0.8	Aeletes atomarius (AubÃ© 1843)
Zoophagus	HISTERIDAE	Aeletes atomarius (AubÃ© 1843)	0	Morava (E of Kyjovka river) - CZE	CZc43	48.4403	16.5946	Lukas Cizek et al_	2012-04-25	2012-09-07	0.8	Aeletes atomarius (AubÃ© 1843)
Zoophagus	HISTERIDAE	Aeletes atomarius (AubÃ© 1843)	0	Morava (E of Kyjovka river) - CZE	CZc53	48.4403	16.5946	Lukas Cizek et al_	2012-04-25	2012-09-07	0.8	Aeletes atomarius (AubÃ© 1843)
Zoophagus	HISTERIDAE	Aeletes atomarius (AubÃ© 1843)	0	Dyje, Breclav - CZE	CZd160	48.4746	16.5114	Lukas Cizek et al_	2012-04-25	2012-09-07	0.8	Aeletes atomarius (AubÃ© 1843)
Zoophagus	HISTERIDAE	Aeletes atomarius (AubÃ© 1843)	0	Dyje, Breclav - CZE	CZd207	48.4746	16.5114	Lukas Cizek et al_	2012-04-25	2012-09-07	0.8	Aeletes atomarius (AubÃ© 1843)
Zoophagus	HISTERIDAE	Aeletes atomarius (AubÃ© 1843)	0	Dyje, Breclav - CZE	CZd208	48.4746	16.5114	Lukas Cizek et al_	2012-04-25	2012-09-07	0.8	Aeletes atomarius (AubÃ© 1843)
Zoophagus	HISTERIDAE	Aeletes atomarius (AubÃ© 1843)	0	Dyje, Breclav - CZE	CZd217	48.4746	16.5114	Lukas Cizek et al_	2012-04-25	2012-09-07	0.8	Aeletes atomarius (AubÃ© 1843)
Zoophagus	HISTERIDAE	Aeletes atomarius (AubÃ© 1843)	0	Dyje, Breclav - CZE	CZd221	48.4746	16.5114	Lukas Cizek et al_	2012-04-25	2012-09-07	0.8	Aeletes atomarius (AubÃ© 1843)
Zoophagus	HISTERIDAE	Aeletes atomarius (AubÃ© 1843)	0	Dyje, Breclav - CZE	CZd222	48.4746	16.5114	Lukas Cizek et al_	2012-04-25	2012-09-07	0.8	Aeletes atomarius (AubÃ© 1843)
Zoophagus	HISTERIDAE	Aeletes atomarius (AubÃ© 1843)	0	Dyje, Breclav - CZE	CZd64	48.4746	16.5114	Lukas Cizek et al_	2012-04-25	2012-09-07	0.8	Aeletes atomarius (AubÃ© 1843)
Zoophagus	HISTERIDAE	Aeletes atomarius (AubÃ© 1843)	0	Dyje, Breclav - CZE	CZd71	48.4746	16.5114	Lukas Cizek et al_	2012-04-25	2012-09-07	0.8	Aeletes atomarius (AubÃ© 1843)
Zoophagus	HISTERIDAE	Aeletes atomarius (AubÃ© 1843)	0	Dyje, Breclav - CZE	CZd80	48.4746	16.5114	Lukas Cizek et al_	2012-04-25	2012-09-07	0.8	Aeletes atomarius (AubÃ© 1843)
Zoophagus	HISTERIDAE	Aeletes atomarius (AubÃ© 1843)	0	Dyje, Breclav - CZE	CZd81	48.4746	16.5114	Lukas Cizek et al_	2012-04-25	2012-09-07	0.8	Aeletes atomarius (AubÃ© 1843)
Zoophagus	HISTERIDAE	Aeletes atomarius (AubÃ© 1843)	0	Quilamas - ESP	ESPa11	40.3533	-6.30385	Estefania Mico	2012-04-01	2012-09-25	0.8	Aeletes atomarius (AubÃ© 1843)
Zoophagus	HISTERIDAE	Aeletes atomarius (AubÃ© 1843)	0	Quilamas - ESP	ESPa14	40.3533	-6.30385	Estefania Mico	2012-04-01	2012-09-25	0.8	Aeletes atomarius (AubÃ© 1843)
Zoophagus	HISTERIDAE	Aeletes atomarius (AubÃ© 1843)	0	Quilamas - ESP	ESPa2	40.3533	-6.30385	Estefania Mico	2012-04-01	2012-09-25	0.8	Aeletes atomarius (AubÃ© 1843)
Zoophagus	HISTERIDAE	Aeletes atomarius (AubÃ© 1843)	0	Quilamas - ESP	ESPa3	40.3533	-6.30385	Estefania Mico	2012-04-01	2012-09-25	0.8	Aeletes atomarius (AubÃ© 1843)
Zoophagus	HISTERIDAE	Aeletes atomarius (AubÃ© 1843)	0	Quilamas - ESP	ESPa4	40.3533	-6.30385	Estefania Mico	2012-04-01	2012-09-25	0.8	Aeletes atomarius (AubÃ© 1843)
Zoophagus	HISTERIDAE	Aeletes atomarius (AubÃ© 1843)	0	Quilamas - ESP	ESPa5	40.3533	-6.30385	Estefania Mico	2012-04-01	2012-09-25	0.8	Aeletes atomarius (AubÃ© 1843)
Zoophagus	HISTERIDAE	Aeletes atomarius (AubÃ© 1843)	0	Quilamas - ESP	ESPa6	40.3533	-6.30385	Estefania Mico	2012-04-01	2012-09-25	0.8	Aeletes atomarius (AubÃ© 1843)
Zoophagus	HISTERIDAE	Aeletes atomarius (AubÃ© 1843)	0	Quilamas - ESP	ESPa7	40.3533	-6.30385	Estefania Mico	2012-04-01	2012-09-25	0.8	Aeletes atomarius (AubÃ© 1843)
Zoophagus	HISTERIDAE	Aeletes atomarius (AubÃ© 1843)	0	Quilamas - ESP	ESPa8	40.3533	-6.30385	Estefania Mico	2012-04-01	2012-09-25	0.8	Aeletes atomarius (AubÃ© 1843)
Zoophagus	HISTERIDAE	Aeletes atomarius (AubÃ© 1843)	0	Quilamas - ESP	ESPa9	40.3533	-6.30385	Estefania Mico	2012-04-01	2012-09-25	0.8	Aeletes atomarius (AubÃ© 1843)
Zoophagus	HISTERIDAE	Aeletes atomarius (AubÃ© 1843)	0	Campanarios - ESP	ESPc1	40.2952	-6.48022	Estefania Mico	2011-03-10	2011-09-29	0.8	Aeletes atomarius (AubÃ© 1843)
Zoophagus	HISTERIDAE	Aeletes atomarius (AubÃ© 1843)	0	Campanarios - ESP	ESPc10	40.2952	-6.48022	Estefania Mico	2011-03-10	2011-09-29	0.8	Aeletes atomarius (AubÃ© 1843)
Zoophagus	HISTERIDAE	Aeletes atomarius (AubÃ© 1843)	0	Campanarios - ESP	ESPc2	40.2952	-6.48022	Estefania Mico	2011-03-10	2011-09-29	0.8	Aeletes atomarius (AubÃ© 1843)
Zoophagus	HISTERIDAE	Aeletes atomarius (AubÃ© 1843)	0	Campanarios - ESP	ESPc3	40.2952	-6.48022	Estefania Mico	2011-03-10	2011-09-29	0.8	Aeletes atomarius (AubÃ© 1843)
Zoophagus	HISTERIDAE	Aeletes atomarius (AubÃ© 1843)	0	Campanarios - ESP	ESPc4	40.2952	-6.48022	Estefania Mico	2011-03-10	2011-09-29	0.8	Aeletes atomarius (AubÃ© 1843)
Zoophagus	HISTERIDAE	Aeletes atomarius (AubÃ© 1843)	0	Campanarios - ESP	ESPc5	40.2952	-6.48022	Estefania Mico	2011-03-10	2011-09-29	0.8	Aeletes atomarius (AubÃ© 1843)
Zoophagus	HISTERIDAE	Aeletes atomarius (AubÃ© 1843)	0	Campanarios - ESP	ESPc6	40.2952	-6.48022	Estefania Mico	2011-03-10	2011-09-29	0.8	Aeletes atomarius (AubÃ© 1843)
Zoophagus	HISTERIDAE	Aeletes atomarius (AubÃ© 1843)	0	Campanarios - ESP	ESPc7	40.2952	-6.48022	Estefania Mico	2011-03-10	2011-09-29	0.8	Aeletes atomarius (AubÃ© 1843)
Zoophagus	HISTERIDAE	Aeletes atomarius (AubÃ© 1843)	0	Campanarios - ESP	ESPc8	40.2952	-6.48022	Estefania Mico	2011-03-10	2011-09-29	0.8	Aeletes atomarius (AubÃ© 1843)
Zoophagus	HISTERIDAE	Aeletes atomarius (AubÃ© 1843)	0	Campanarios - ESP	ESPc9	40.2952	-6.48022	Estefania Mico	2011-03-10	2011-09-29	0.8	Aeletes atomarius (AubÃ© 1843)
Zoophagus	HISTERIDAE	Aeletes atomarius (AubÃ© 1843)	0	CabaÃ±eros - ESP	ESPd1	39.2115	-4.23468	Estefania Mico	2005-03-18	2005-09-01	0.8	Aeletes atomarius (AubÃ© 1843)
Zoophagus	HISTERIDAE	Aeletes atomarius (AubÃ© 1843)	0	CabaÃ±eros - ESP	ESPd10	39.2115	-4.23468	Estefania Mico	2005-03-18	2005-09-01	0.8	Aeletes atomarius (AubÃ© 1843)
Zoophagus	HISTERIDAE	Aeletes atomarius (AubÃ© 1843)	0	CabaÃ±eros - ESP	ESPd2	39.2115	-4.23468	Estefania Mico	2005-03-18	2005-09-01	0.8	Aeletes atomarius (AubÃ© 1843)
Zoophagus	HISTERIDAE	Aeletes atomarius (AubÃ© 1843)	0	CabaÃ±eros - ESP	ESPd3	39.2115	-4.23468	Estefania Mico	2005-03-18	2005-09-01	0.8	Aeletes atomarius (AubÃ© 1843)
Zoophagus	HISTERIDAE	Aeletes atomarius (AubÃ© 1843)	0	CabaÃ±eros - ESP	ESPd4	39.2115	-4.23468	Estefania Mico	2005-03-18	2005-09-01	0.8	Aeletes atomarius (AubÃ© 1843)
Zoophagus	HISTERIDAE	Aeletes atomarius (AubÃ© 1843)	0	CabaÃ±eros - ESP	ESPd5	39.2115	-4.23468	Estefania Mico	2005-03-18	2005-09-01	0.8	Aeletes atomarius (AubÃ© 1843)
Zoophagus	HISTERIDAE	Aeletes atomarius (AubÃ© 1843)	0	CabaÃ±eros - ESP	ESPd6	39.2115	-4.23468	Estefania Mico	2005-03-18	2005-09-01	0.8	Aeletes atomarius (AubÃ© 1843)
Zoophagus	HISTERIDAE	Aeletes atomarius (AubÃ© 1843)	0	CabaÃ±eros - ESP	ESPd7	39.2115	-4.23468	Estefania Mico	2005-03-18	2005-09-01	0.8	Aeletes atomarius (AubÃ© 1843)
Zoophagus	HISTERIDAE	Aeletes atomarius (AubÃ© 1843)	0	CabaÃ±eros - ESP	ESPd8	39.2115	-4.23468	Estefania Mico	2005-03-18	2005-09-01	0.8	Aeletes atomarius (AubÃ© 1843)
Zoophagus	HISTERIDAE	Aeletes atomarius (AubÃ© 1843)	0	CabaÃ±eros - ESP	ESPd9	39.2115	-4.23468	Estefania Mico	2005-03-18	2005-09-01	0.8	Aeletes atomarius (AubÃ© 1843)
Zoophagus	HISTERIDAE	Aeletes atomarius (AubÃ© 1843)	0	BertholÃ¨ne - FRA	FRa1	44.2347	2.47313	HervÃ© Brustel, Antoine Brin, Lionel Valadares	2007-03-28	2007-08-27	0.8	Aeletes atomarius (AubÃ© 1843)
Zoophagus	HISTERIDAE	Aeletes atomarius (AubÃ© 1843)	0	BertholÃ¨ne - FRA	FRa10	44.2347	2.47313	HervÃ© Brustel, Antoine Brin, Lionel Valadares	2007-03-28	2007-08-27	0.8	Aeletes atomarius (AubÃ© 1843)
Zoophagus	HISTERIDAE	Aeletes atomarius (AubÃ© 1843)	0	BertholÃ¨ne - FRA	FRa2	44.2347	2.47313	HervÃ© Brustel, Antoine Brin, Lionel Valadares	2007-03-28	2007-08-27	0.8	Aeletes atomarius (AubÃ© 1843)
Zoophagus	HISTERIDAE	Aeletes atomarius (AubÃ© 1843)	0	BertholÃ¨ne - FRA	FRa3	44.2347	2.47313	HervÃ© Brustel, Antoine Brin, Lionel Valadares	2007-03-28	2007-08-27	0.8	Aeletes atomarius (AubÃ© 1843)
Zoophagus	HISTERIDAE	Aeletes atomarius (AubÃ© 1843)	0	BertholÃ¨ne - FRA	FRa4	44.2347	2.47313	HervÃ© Brustel, Antoine Brin, Lionel Valadares	2007-03-28	2007-08-27	0.8	Aeletes atomarius (AubÃ© 1843)
Zoophagus	HISTERIDAE	Aeletes atomarius (AubÃ© 1843)	0	BertholÃ¨ne - FRA	FRa5	44.2347	2.47313	HervÃ© Brustel, Antoine Brin, Lionel Valadares	2007-03-28	2007-08-27	0.8	Aeletes atomarius (AubÃ© 1843)
Zoophagus	HISTERIDAE	Aeletes atomarius (AubÃ© 1843)	0	BertholÃ¨ne - FRA	FRa6	44.2347	2.47313	HervÃ© Brustel, Antoine Brin, Lionel Valadares	2007-03-28	2007-08-27	0.8	Aeletes atomarius (AubÃ© 1843)
Zoophagus	HISTERIDAE	Aeletes atomarius (AubÃ© 1843)	0	BertholÃ¨ne - FRA	FRa7	44.2347	2.47313	HervÃ© Brustel, Antoine Brin, Lionel Valadares	2007-03-28	2007-08-27	0.8	Aeletes atomarius (AubÃ© 1843)
Zoophagus	HISTERIDAE	Aeletes atomarius (AubÃ© 1843)	0	BertholÃ¨ne - FRA	FRa8	44.2347	2.47313	HervÃ© Brustel, Antoine Brin, Lionel Valadares	2007-03-28	2007-08-27	0.8	Aeletes atomarius (AubÃ© 1843)
Zoophagus	HISTERIDAE	Aeletes atomarius (AubÃ© 1843)	0	BertholÃ¨ne - FRA	FRa9	44.2347	2.47313	HervÃ© Brustel, Antoine Brin, Lionel Valadares	2007-03-28	2007-08-27	0.8	Aeletes atomarius (AubÃ© 1843)
Zoophagus	HISTERIDAE	Aeletes atomarius (AubÃ© 1843)	0	Gace - FRANCE	FRb1	48.4736	0.185253	HervÃ© Brustel, Antoine Brin, Lionel Valadares	2007-03-30	2007-09-10	0.8	Aeletes atomarius (AubÃ© 1843)
Zoophagus	HISTERIDAE	Aeletes atomarius (AubÃ© 1843)	0	Gace - FRANCE	FRb10	48.4736	0.185253	HervÃ© Brustel, Antoine Brin, Lionel Valadares	2007-03-30	2007-09-10	0.8	Aeletes atomarius (AubÃ© 1843)
Zoophagus	HISTERIDAE	Aeletes atomarius (AubÃ© 1843)	0	Gace - FRANCE	FRb2	48.4736	0.185253	HervÃ© Brustel, Antoine Brin, Lionel Valadares	2007-03-30	2007-09-10	0.8	Aeletes atomarius (AubÃ© 1843)
Zoophagus	HISTERIDAE	Aeletes atomarius (AubÃ© 1843)	0	Gace - FRANCE	FRb3	48.4736	0.185253	HervÃ© Brustel, Antoine Brin, Lionel Valadares	2007-03-30	2007-09-10	0.8	Aeletes atomarius (AubÃ© 1843)
Zoophagus	HISTERIDAE	Aeletes atomarius (AubÃ© 1843)	0	Gace - FRANCE	FRb4	48.4736	0.185253	HervÃ© Brustel, Antoine Brin, Lionel Valadares	2007-03-30	2007-09-10	0.8	Aeletes atomarius (AubÃ© 1843)
Zoophagus	HISTERIDAE	Aeletes atomarius (AubÃ© 1843)	0	Gace - FRANCE	FRb5	48.4736	0.185253	HervÃ© Brustel, Antoine Brin, Lionel Valadares	2007-03-30	2007-09-10	0.8	Aeletes atomarius (AubÃ© 1843)
Zoophagus	HISTERIDAE	Aeletes atomarius (AubÃ© 1843)	0	Gace - FRANCE	FRb6	48.4736	0.185253	HervÃ© Brustel, Antoine Brin, Lionel Valadares	2007-03-30	2007-09-10	0.8	Aeletes atomarius (AubÃ© 1843)
Zoophagus	HISTERIDAE	Aeletes atomarius (AubÃ© 1843)	0	Gace - FRANCE	FRb7	48.4736	0.185253	HervÃ© Brustel, Antoine Brin, Lionel Valadares	2007-03-30	2007-09-10	0.8	Aeletes atomarius (AubÃ© 1843)
Zoophagus	HISTERIDAE	Aeletes atomarius (AubÃ© 1843)	0	Gace - FRANCE	FRb8	48.4736	0.185253	HervÃ© Brustel, Antoine Brin, Lionel Valadares	2007-03-30	2007-09-10	0.8	Aeletes atomarius (AubÃ© 1843)
Zoophagus	HISTERIDAE	Aeletes atomarius (AubÃ© 1843)	0	Gace - FRANCE	FRb9	48.4736	0.185253	HervÃ© Brustel, Antoine Brin, Lionel Valadares	2007-03-30	2007-09-10	0.8	Aeletes atomarius (AubÃ© 1843)
Zoophagus	HISTERIDAE	Aeletes atomarius (AubÃ© 1843)	0	Sare - FRANCE	FRc1	43.1607	1.35313	HervÃ© Brustel, Antoine Brin, Lionel Valadares	2007-05-29	2007-09-03	0.8	Aeletes atomarius (AubÃ© 1843)
Zoophagus	HISTERIDAE	Aeletes atomarius (AubÃ© 1843)	0	Sare - FRANCE	FRc10	43.1607	1.35313	HervÃ© Brustel, Antoine Brin, Lionel Valadares	2007-05-29	2007-09-03	0.8	Aeletes atomarius (AubÃ© 1843)
Zoophagus	HISTERIDAE	Aeletes atomarius (AubÃ© 1843)	0	Sare - FRANCE	FRc2	43.1607	1.35313	HervÃ© Brustel, Antoine Brin, Lionel Valadares	2007-05-29	2007-09-03	0.8	Aeletes atomarius (AubÃ© 1843)
Zoophagus	HISTERIDAE	Aeletes atomarius (AubÃ© 1843)	0	Sare - FRANCE	FRc3	43.1607	1.35313	HervÃ© Brustel, Antoine Brin, Lionel Valadares	2007-05-29	2007-09-03	0.8	Aeletes atomarius (AubÃ© 1843)
Zoophagus	HISTERIDAE	Aeletes atomarius (AubÃ© 1843)	0	Sare - FRANCE	FRc4	43.1607	1.35313	HervÃ© Brustel, Antoine Brin, Lionel Valadares	2007-05-29	2007-09-03	0.8	Aeletes atomarius (AubÃ© 1843)
Zoophagus	HISTERIDAE	Aeletes atomarius (AubÃ© 1843)	0	Sare - FRANCE	FRc5	43.1607	1.35313	HervÃ© Brustel, Antoine Brin, Lionel Valadares	2007-05-29	2007-09-03	0.8	Aeletes atomarius (AubÃ© 1843)
Zoophagus	HISTERIDAE	Aeletes atomarius (AubÃ© 1843)	0	Sare - FRANCE	FRc6	43.1607	1.35313	HervÃ© Brustel, Antoine Brin, Lionel Valadares	2007-05-29	2007-09-03	0.8	Aeletes atomarius (AubÃ© 1843)
Zoophagus	HISTERIDAE	Aeletes atomarius (AubÃ© 1843)	0	Sare - FRANCE	FRc7	43.1607	1.35313	HervÃ© Brustel, Antoine Brin, Lionel Valadares	2007-05-29	2007-09-03	0.8	Aeletes atomarius (AubÃ© 1843)
Zoophagus	HISTERIDAE	Aeletes atomarius (AubÃ© 1843)	0	Sare - FRANCE	FRc8	43.1607	1.35313	HervÃ© Brustel, Antoine Brin, Lionel Valadares	2007-05-29	2007-09-03	0.8	Aeletes atomarius (AubÃ© 1843)
Zoophagus	HISTERIDAE	Aeletes atomarius (AubÃ© 1843)	0	Sare - FRANCE	FRc9	43.1607	1.35313	HervÃ© Brustel, Antoine Brin, Lionel Valadares	2007-05-29	2007-09-03	0.8	Aeletes atomarius (AubÃ© 1843)
Zoophagus	HISTERIDAE	Aeletes atomarius (AubÃ© 1843)	0	Gartow - DEU	GER1	53.32	11.2857	JÃ¶rn Buse	2007-04-27	2007-08-31	0.8	Aeletes atomarius (AubÃ© 1843)
Zoophagus	HISTERIDAE	Aeletes atomarius (AubÃ© 1843)	0	Gartow - DEU	GER10	53.32	11.2857	JÃ¶rn Buse	2007-04-27	2007-08-31	0.8	Aeletes atomarius (AubÃ© 1843)
Zoophagus	HISTERIDAE	Aeletes atomarius (AubÃ© 1843)	0	Gartow - DEU	GER2	53.32	11.2857	JÃ¶rn Buse	2007-04-27	2007-08-31	0.8	Aeletes atomarius (AubÃ© 1843)
Zoophagus	HISTERIDAE	Aeletes atomarius (AubÃ© 1843)	0	Gartow - DEU	GER3	53.32	11.2857	JÃ¶rn Buse	2007-04-27	2007-08-31	0.8	Aeletes atomarius (AubÃ© 1843)
Zoophagus	HISTERIDAE	Aeletes atomarius (AubÃ© 1843)	0	Gartow - DEU	GER4	53.32	11.2857	JÃ¶rn Buse	2007-04-27	2007-08-31	0.8	Aeletes atomarius (AubÃ© 1843)
Zoophagus	HISTERIDAE	Aeletes atomarius (AubÃ© 1843)	0	Gartow - DEU	GER5	53.32	11.2857	JÃ¶rn Buse	2007-04-27	2007-08-31	0.8	Aeletes atomarius (AubÃ© 1843)
Zoophagus	HISTERIDAE	Aeletes atomarius (AubÃ© 1843)	0	Gartow - DEU	GER6	53.32	11.2857	JÃ¶rn Buse	2007-04-27	2007-08-31	0.8	Aeletes atomarius (AubÃ© 1843)
Zoophagus	HISTERIDAE	Aeletes atomarius (AubÃ© 1843)	0	Gartow - DEU	GER7	53.32	11.2857	JÃ¶rn Buse	2007-04-27	2007-08-31	0.8	Aeletes atomarius (AubÃ© 1843)
Zoophagus	HISTERIDAE	Aeletes atomarius (AubÃ© 1843)	0	Gartow - DEU	GER8	53.32	11.2857	JÃ¶rn Buse	2007-04-27	2007-08-31	0.8	Aeletes atomarius (AubÃ© 1843)
Zoophagus	HISTERIDAE	Aeletes atomarius (AubÃ© 1843)	0	Gartow - DEU	GER9	53.32	11.2857	JÃ¶rn Buse	2007-04-27	2007-08-31	0.8	Aeletes atomarius (AubÃ© 1843)
Zoophagus	HISTERIDAE	Aeletes atomarius (AubÃ© 1843)	0	Haifa - ISR	ISR1	32.4516	35.143	JÃ¶rn Buse, Tomas Pavlicek	2009-03-15	2009-09-23	0.8	Aeletes atomarius (AubÃ© 1843)
Zoophagus	HISTERIDAE	Aeletes atomarius (AubÃ© 1843)	0	Haifa - ISR	ISR10	32.4516	35.143	JÃ¶rn Buse, Tomas Pavlicek	2009-03-15	2009-09-23	0.8	Aeletes atomarius (AubÃ© 1843)
Zoophagus	HISTERIDAE	Aeletes atomarius (AubÃ© 1843)	0	Haifa - ISR	ISR2	32.4516	35.143	JÃ¶rn Buse, Tomas Pavlicek	2009-03-15	2009-09-23	0.8	Aeletes atomarius (AubÃ© 1843)
Zoophagus	HISTERIDAE	Aeletes atomarius (AubÃ© 1843)	0	Haifa - ISR	ISR3	32.4516	35.143	JÃ¶rn Buse, Tomas Pavlicek	2009-03-15	2009-09-23	0.8	Aeletes atomarius (AubÃ© 1843)
Zoophagus	HISTERIDAE	Aeletes atomarius (AubÃ© 1843)	0	Haifa - ISR	ISR4	32.4516	35.143	JÃ¶rn Buse, Tomas Pavlicek	2009-03-15	2009-09-23	0.8	Aeletes atomarius (AubÃ© 1843)
Zoophagus	HISTERIDAE	Aeletes atomarius (AubÃ© 1843)	0	Haifa - ISR	ISR5	32.4516	35.143	JÃ¶rn Buse, Tomas Pavlicek	2009-03-15	2009-09-23	0.8	Aeletes atomarius (AubÃ© 1843)
Zoophagus	HISTERIDAE	Aeletes atomarius (AubÃ© 1843)	0	Haifa - ISR	ISR6	32.4516	35.143	JÃ¶rn Buse, Tomas Pavlicek	2009-03-15	2009-09-23	0.8	Aeletes atomarius (AubÃ© 1843)
Zoophagus	HISTERIDAE	Aeletes atomarius (AubÃ© 1843)	0	Haifa - ISR	ISR7	32.4516	35.143	JÃ¶rn Buse, Tomas Pavlicek	2009-03-15	2009-09-23	0.8	Aeletes atomarius (AubÃ© 1843)
Zoophagus	HISTERIDAE	Aeletes atomarius (AubÃ© 1843)	0	Haifa - ISR	ISR8	32.4516	35.143	JÃ¶rn Buse, Tomas Pavlicek	2009-03-15	2009-09-23	0.8	Aeletes atomarius (AubÃ© 1843)
Zoophagus	HISTERIDAE	Aeletes atomarius (AubÃ© 1843)	0	Haifa - ISR	ISR9	32.4516	35.143	JÃ¶rn Buse, Tomas Pavlicek	2009-03-15	2009-09-23	0.8	Aeletes atomarius (AubÃ© 1843)
Zoophagus	HISTERIDAE	Aeletes atomarius (AubÃ© 1843)	0	Pomezia - ITA	ITa1	41.3923	12.3038	Giuseppe Carpaneto, Stefano Chiari, Agnese Zauli	2010-05-01	2010-08-20	0.8	Aeletes atomarius (AubÃ© 1843)
Zoophagus	HISTERIDAE	Aeletes atomarius (AubÃ© 1843)	0	Pomezia - ITA	ITa10	41.3923	12.3038	Giuseppe Carpaneto, Stefano Chiari, Agnese Zauli	2010-05-01	2010-08-20	0.8	Aeletes atomarius (AubÃ© 1843)
Zoophagus	HISTERIDAE	Aeletes atomarius (AubÃ© 1843)	0	Pomezia - ITA	ITa2	41.3923	12.3038	Giuseppe Carpaneto, Stefano Chiari, Agnese Zauli	2010-05-01	2010-08-20	0.8	Aeletes atomarius (AubÃ© 1843)
Zoophagus	HISTERIDAE	Aeletes atomarius (AubÃ© 1843)	0	Pomezia - ITA	ITa3	41.3923	12.3038	Giuseppe Carpaneto, Stefano Chiari, Agnese Zauli	2010-05-01	2010-08-20	0.8	Aeletes atomarius (AubÃ© 1843)
Zoophagus	HISTERIDAE	Aeletes atomarius (AubÃ© 1843)	0	Pomezia - ITA	ITa4	41.3923	12.3038	Giuseppe Carpaneto, Stefano Chiari, Agnese Zauli	2010-05-01	2010-08-20	0.8	Aeletes atomarius (AubÃ© 1843)
Zoophagus	HISTERIDAE	Aeletes atomarius (AubÃ© 1843)	0	Pomezia - ITA	ITa5	41.3923	12.3038	Giuseppe Carpaneto, Stefano Chiari, Agnese Zauli	2010-05-01	2010-08-20	0.8	Aeletes atomarius (AubÃ© 1843)
Zoophagus	HISTERIDAE	Aeletes atomarius (AubÃ© 1843)	0	Pomezia - ITA	ITa6	41.3923	12.3038	Giuseppe Carpaneto, Stefano Chiari, Agnese Zauli	2010-05-01	2010-08-20	0.8	Aeletes atomarius (AubÃ© 1843)
Zoophagus	HISTERIDAE	Aeletes atomarius (AubÃ© 1843)	1	Pomezia - ITA	ITa7	41.3923	12.3038	Giuseppe Carpaneto, Stefano Chiari, Agnese Zauli	2010-05-01	2010-08-20	0.8	Aeletes atomarius (AubÃ© 1843)
Zoophagus	HISTERIDAE	Aeletes atomarius (AubÃ© 1843)	1	Pomezia - ITA	ITa8	41.3923	12.3038	Giuseppe Carpaneto, Stefano Chiari, Agnese Zauli	2010-05-01	2010-08-20	0.8	Aeletes atomarius (AubÃ© 1843)
Zoophagus	HISTERIDAE	Aeletes atomarius (AubÃ© 1843)	0	Pomezia - ITA	ITa9	41.3923	12.3038	Giuseppe Carpaneto, Stefano Chiari, Agnese Zauli	2010-05-01	2010-08-20	0.8	Aeletes atomarius (AubÃ© 1843)
Zoophagus	HISTERIDAE	Aeletes atomarius (AubÃ© 1843)	0	Polverino - ITALY	ITb1	41.2609	13.1116	Giuseppe Carpaneto, Stefano Chiari, Agnese Zauli	2010-05-01	2010-08-20	0.8	Aeletes atomarius (AubÃ© 1843)
Zoophagus	HISTERIDAE	Aeletes atomarius (AubÃ© 1843)	0	Polverino - ITALY	ITb10	41.2609	13.1116	Giuseppe Carpaneto, Stefano Chiari, Agnese Zauli	2010-05-01	2010-08-20	0.8	Aeletes atomarius (AubÃ© 1843)
Zoophagus	HISTERIDAE	Aeletes atomarius (AubÃ© 1843)	0	Polverino - ITALY	ITb2	41.2609	13.1116	Giuseppe Carpaneto, Stefano Chiari, Agnese Zauli	2010-05-01	2010-08-20	0.8	Aeletes atomarius (AubÃ© 1843)
Zoophagus	HISTERIDAE	Aeletes atomarius (AubÃ© 1843)	1	Polverino - ITALY	ITb3	41.2609	13.1116	Giuseppe Carpaneto, Stefano Chiari, Agnese Zauli	2010-05-01	2010-08-20	0.8	Aeletes atomarius (AubÃ© 1843)
Zoophagus	HISTERIDAE	Aeletes atomarius (AubÃ© 1843)	0	Polverino - ITALY	ITb4	41.2609	13.1116	Giuseppe Carpaneto, Stefano Chiari, Agnese Zauli	2010-05-01	2010-08-20	0.8	Aeletes atomarius (AubÃ© 1843)
Zoophagus	HISTERIDAE	Aeletes atomarius (AubÃ© 1843)	0	Polverino - ITALY	ITb5	41.2609	13.1116	Giuseppe Carpaneto, Stefano Chiari, Agnese Zauli	2010-05-01	2010-08-20	0.8	Aeletes atomarius (AubÃ© 1843)
Zoophagus	HISTERIDAE	Aeletes atomarius (AubÃ© 1843)	0	Polverino - ITALY	ITb6	41.2609	13.1116	Giuseppe Carpaneto, Stefano Chiari, Agnese Zauli	2010-05-01	2010-08-20	0.8	Aeletes atomarius (AubÃ© 1843)
Zoophagus	HISTERIDAE	Aeletes atomarius (AubÃ© 1843)	0	Polverino - ITALY	ITb7	41.2609	13.1116	Giuseppe Carpaneto, Stefano Chiari, Agnese Zauli	2010-05-01	2010-08-20	0.8	Aeletes atomarius (AubÃ© 1843)
Zoophagus	HISTERIDAE	Aeletes atomarius (AubÃ© 1843)	0	Polverino - ITALY	ITb8	41.2609	13.1116	Giuseppe Carpaneto, Stefano Chiari, Agnese Zauli	2010-05-01	2010-08-20	0.8	Aeletes atomarius (AubÃ© 1843)
Zoophagus	HISTERIDAE	Aeletes atomarius (AubÃ© 1843)	1	Polverino - ITALY	ITb9	41.2609	13.1116	Giuseppe Carpaneto, Stefano Chiari, Agnese Zauli	2010-05-01	2010-08-20	0.8	Aeletes atomarius (AubÃ© 1843)
Zoophagus	HISTERIDAE	Aeletes atomarius (AubÃ© 1843)	0	Larvik - NOR	NOa1	59.823	9.5932	Anne Sverdrup-Thygeson	2009-05-14	2009-08-25	0.8	Aeletes atomarius (AubÃ© 1843)
Zoophagus	HISTERIDAE	Aeletes atomarius (AubÃ© 1843)	0	Larvik - NOR	NOa10	59.823	9.5932	Anne Sverdrup-Thygeson	2009-05-14	2009-08-25	0.8	Aeletes atomarius (AubÃ© 1843)
Zoophagus	HISTERIDAE	Aeletes atomarius (AubÃ© 1843)	0	Larvik - NOR	NOa2	59.823	9.5932	Anne Sverdrup-Thygeson	2009-05-14	2009-08-25	0.8	Aeletes atomarius (AubÃ© 1843)
Zoophagus	HISTERIDAE	Aeletes atomarius (AubÃ© 1843)	0	Larvik - NOR	NOa3	59.823	9.5932	Anne Sverdrup-Thygeson	2009-05-14	2009-08-25	0.8	Aeletes atomarius (AubÃ© 1843)
Zoophagus	HISTERIDAE	Aeletes atomarius (AubÃ© 1843)	0	Larvik - NOR	NOa4	59.823	9.5932	Anne Sverdrup-Thygeson	2009-05-14	2009-08-25	0.8	Aeletes atomarius (AubÃ© 1843)
Zoophagus	HISTERIDAE	Aeletes atomarius (AubÃ© 1843)	0	Larvik - NOR	NOa5	59.823	9.5932	Anne Sverdrup-Thygeson	2009-05-14	2009-08-25	0.8	Aeletes atomarius (AubÃ© 1843)
Zoophagus	HISTERIDAE	Aeletes atomarius (AubÃ© 1843)	0	Larvik - NOR	NOa6	59.823	9.5932	Anne Sverdrup-Thygeson	2009-05-14	2009-08-25	0.8	Aeletes atomarius (AubÃ© 1843)
Zoophagus	HISTERIDAE	Aeletes atomarius (AubÃ© 1843)	0	Larvik - NOR	NOa7	59.823	9.5932	Anne Sverdrup-Thygeson	2009-05-14	2009-08-25	0.8	Aeletes atomarius (AubÃ© 1843)
Zoophagus	HISTERIDAE	Aeletes atomarius (AubÃ© 1843)	0	Larvik - NOR	NOa8	59.823	9.5932	Anne Sverdrup-Thygeson	2009-05-14	2009-08-25	0.8	Aeletes atomarius (AubÃ© 1843)
Zoophagus	HISTERIDAE	Aeletes atomarius (AubÃ© 1843)	0	Larvik - NOR	NOa9	59.823	9.5932	Anne Sverdrup-Thygeson	2009-05-14	2009-08-25	0.8	Aeletes atomarius (AubÃ© 1843)
Zoophagus	HISTERIDAE	Aeletes atomarius (AubÃ© 1843)	0	Horten - NOR	NOb1	59.2639	10.2856	Anne Sverdrup-Thygeson	2005-05-12	2005-09-19	0.8	Aeletes atomarius (AubÃ© 1843)
Zoophagus	HISTERIDAE	Aeletes atomarius (AubÃ© 1843)	0	Horten - NOR	NOb2	59.2639	10.2856	Anne Sverdrup-Thygeson	2005-05-12	2005-09-19	0.8	Aeletes atomarius (AubÃ© 1843)
Zoophagus	HISTERIDAE	Aeletes atomarius (AubÃ© 1843)	0	Horten - NOR	NOb3	59.2639	10.2856	Anne Sverdrup-Thygeson	2005-05-12	2005-09-19	0.8	Aeletes atomarius (AubÃ© 1843)
Zoophagus	HISTERIDAE	Aeletes atomarius (AubÃ© 1843)	0	Horten - NOR	NOb4	59.2639	10.2856	Anne Sverdrup-Thygeson	2005-05-12	2005-09-19	0.8	Aeletes atomarius (AubÃ© 1843)
Zoophagus	HISTERIDAE	Aeletes atomarius (AubÃ© 1843)	0	Horten - NOR	NOb5	59.2639	10.2856	Anne Sverdrup-Thygeson	2005-05-12	2005-09-19	0.8	Aeletes atomarius (AubÃ© 1843)
Zoophagus	HISTERIDAE	Aeletes atomarius (AubÃ© 1843)	0	Horten - NOR	NObOO1	59.2639	10.2856	Anne Sverdrup-Thygeson	2005-05-12	2005-09-19	0.8	Aeletes atomarius (AubÃ© 1843)
Zoophagus	HISTERIDAE	Aeletes atomarius (AubÃ© 1843)	0	Horten - NOR	NObOO2	59.2639	10.2856	Anne Sverdrup-Thygeson	2005-05-12	2005-09-19	0.8	Aeletes atomarius (AubÃ© 1843)
Zoophagus	HISTERIDAE	Aeletes atomarius (AubÃ© 1843)	0	Horten - NOR	NObOO3	59.2639	10.2856	Anne Sverdrup-Thygeson	2005-05-12	2005-09-19	0.8	Aeletes atomarius (AubÃ© 1843)
Zoophagus	HISTERIDAE	Aeletes atomarius (AubÃ© 1843)	0	Horten - NOR	NObOO4	59.2639	10.2856	Anne Sverdrup-Thygeson	2005-05-12	2005-09-19	0.8	Aeletes atomarius (AubÃ© 1843)
Zoophagus	HISTERIDAE	Aeletes atomarius (AubÃ© 1843)	0	Horten - NOR	NObOO5	59.2639	10.2856	Anne Sverdrup-Thygeson	2005-05-12	2005-09-19	0.8	Aeletes atomarius (AubÃ© 1843)
Zoophagus	HISTERIDAE	Aeletes atomarius (AubÃ© 1843)	0	Drangedal - NOR	NOc1	59.439	9.1144	Anne Sverdrup-Thygeson	2004-05-19	2004-08-26	0.8	Aeletes atomarius (AubÃ© 1843)
Zoophagus	HISTERIDAE	Aeletes atomarius (AubÃ© 1843)	0	Drangedal - NOR	NOc2	59.439	9.1144	Anne Sverdrup-Thygeson	2004-05-19	2004-08-26	0.8	Aeletes atomarius (AubÃ© 1843)
Zoophagus	HISTERIDAE	Aeletes atomarius (AubÃ© 1843)	0	Drangedal - NOR	NOc3	59.439	9.1144	Anne Sverdrup-Thygeson	2004-05-19	2004-08-26	0.8	Aeletes atomarius (AubÃ© 1843)
Zoophagus	HISTERIDAE	Aeletes atomarius (AubÃ© 1843)	0	Drangedal - NOR	NOc4	59.439	9.1144	Anne Sverdrup-Thygeson	2004-05-19	2004-08-26	0.8	Aeletes atomarius (AubÃ© 1843)
Zoophagus	HISTERIDAE	Aeletes atomarius (AubÃ© 1843)	0	Drangedal - NOR	NOc5	59.439	9.1144	Anne Sverdrup-Thygeson	2004-05-19	2004-08-26	0.8	Aeletes atomarius (AubÃ© 1843)
Zoophagus	HISTERIDAE	Aeletes atomarius (AubÃ© 1843)	0	Drangedal - NOR	NOc6	59.439	9.1144	Anne Sverdrup-Thygeson	2004-05-19	2004-08-26	0.8	Aeletes atomarius (AubÃ© 1843)
Zoophagus	HISTERIDAE	Aeletes atomarius (AubÃ© 1843)	0	Drangedal - NOR	NOcSV1	59.439	9.1144	Anne Sverdrup-Thygeson	2004-05-19	2004-08-26	0.8	Aeletes atomarius (AubÃ© 1843)
Zoophagus	HISTERIDAE	Aeletes atomarius (AubÃ© 1843)	0	Drangedal - NOR	NOcSV2	59.439	9.1144	Anne Sverdrup-Thygeson	2004-05-19	2004-08-26	0.8	Aeletes atomarius (AubÃ© 1843)
Zoophagus	HISTERIDAE	Aeletes atomarius (AubÃ© 1843)	0	Drangedal - NOR	NOcSV3	59.439	9.1144	Anne Sverdrup-Thygeson	2004-05-19	2004-08-26	0.8	Aeletes atomarius (AubÃ© 1843)
Zoophagus	HISTERIDAE	Aeletes atomarius (AubÃ© 1843)	0	Drangedal - NOR	NOcSV4	59.439	9.1144	Anne Sverdrup-Thygeson	2004-05-19	2004-08-26	0.8	Aeletes atomarius (AubÃ© 1843)
Zoophagus	HISTERIDAE	Aeletes atomarius (AubÃ© 1843)	0	Hjorthagen - SWEDEN	SWa1	58.1632	15.4421	Nicklas Jansson	1994-05-01	1994-08-20	0.8	Aeletes atomarius (AubÃ© 1843)
Zoophagus	HISTERIDAE	Aeletes atomarius (AubÃ© 1843)	0	Hjorthagen - SWEDEN	SWa10	58.1632	15.4421	Nicklas Jansson	1994-05-01	1994-08-20	0.8	Aeletes atomarius (AubÃ© 1843)
Zoophagus	HISTERIDAE	Aeletes atomarius (AubÃ© 1843)	0	Hjorthagen - SWEDEN	SWa2	58.1632	15.4421	Nicklas Jansson	1994-05-01	1994-08-20	0.8	Aeletes atomarius (AubÃ© 1843)
Zoophagus	HISTERIDAE	Aeletes atomarius (AubÃ© 1843)	0	Hjorthagen - SWEDEN	SWa3	58.1632	15.4421	Nicklas Jansson	1994-05-01	1994-08-20	0.8	Aeletes atomarius (AubÃ© 1843)
Zoophagus	HISTERIDAE	Aeletes atomarius (AubÃ© 1843)	0	Hjorthagen - SWEDEN	SWa4	58.1632	15.4421	Nicklas Jansson	1994-05-01	1994-08-20	0.8	Aeletes atomarius (AubÃ© 1843)
Zoophagus	HISTERIDAE	Aeletes atomarius (AubÃ© 1843)	0	Hjorthagen - SWEDEN	SWa5	58.1632	15.4421	Nicklas Jansson	1994-05-01	1994-08-20	0.8	Aeletes atomarius (AubÃ© 1843)
Zoophagus	HISTERIDAE	Aeletes atomarius (AubÃ© 1843)	0	Hjorthagen - SWEDEN	SWa6	58.1632	15.4421	Nicklas Jansson	1994-05-01	1994-08-20	0.8	Aeletes atomarius (AubÃ© 1843)
Zoophagus	HISTERIDAE	Aeletes atomarius (AubÃ© 1843)	0	Hjorthagen - SWEDEN	SWa7	58.1632	15.4421	Nicklas Jansson	1994-05-01	1994-08-20	0.8	Aeletes atomarius (AubÃ© 1843)
Zoophagus	HISTERIDAE	Aeletes atomarius (AubÃ© 1843)	0	Hjorthagen - SWEDEN	SWa8	58.1632	15.4421	Nicklas Jansson	1994-05-01	1994-08-20	0.8	Aeletes atomarius (AubÃ© 1843)
Zoophagus	HISTERIDAE	Aeletes atomarius (AubÃ© 1843)	0	Hjorthagen - SWEDEN	SWa9	58.1632	15.4421	Nicklas Jansson	1994-05-01	1994-08-20	0.8	Aeletes atomarius (AubÃ© 1843)
Zoophagus	HISTERIDAE	Aeletes atomarius (AubÃ© 1843)	0	MalmÃ¶landet - SWE	SWb1	58.3852	16.1541	Nicklas Jansson	2001-05-10	2001-08-30	0.8	Aeletes atomarius (AubÃ© 1843)
Zoophagus	HISTERIDAE	Aeletes atomarius (AubÃ© 1843)	0	MalmÃ¶landet - SWE	SWb10	58.3852	16.1541	Nicklas Jansson	2001-05-10	2001-08-30	0.8	Aeletes atomarius (AubÃ© 1843)
Zoophagus	HISTERIDAE	Aeletes atomarius (AubÃ© 1843)	0	MalmÃ¶landet - SWE	SWb2	58.3852	16.1541	Nicklas Jansson	2001-05-10	2001-08-30	0.8	Aeletes atomarius (AubÃ© 1843)
Zoophagus	HISTERIDAE	Aeletes atomarius (AubÃ© 1843)	0	MalmÃ¶landet - SWE	SWb3	58.3852	16.1541	Nicklas Jansson	2001-05-10	2001-08-30	0.8	Aeletes atomarius (AubÃ© 1843)
Zoophagus	HISTERIDAE	Aeletes atomarius (AubÃ© 1843)	0	MalmÃ¶landet - SWE	SWb4	58.3852	16.1541	Nicklas Jansson	2001-05-10	2001-08-30	0.8	Aeletes atomarius (AubÃ© 1843)
Zoophagus	HISTERIDAE	Aeletes atomarius (AubÃ© 1843)	0	MalmÃ¶landet - SWE	SWb5	58.3852	16.1541	Nicklas Jansson	2001-05-10	2001-08-30	0.8	Aeletes atomarius (AubÃ© 1843)
Zoophagus	HISTERIDAE	Aeletes atomarius (AubÃ© 1843)	0	MalmÃ¶landet - SWE	SWb6	58.3852	16.1541	Nicklas Jansson	2001-05-10	2001-08-30	0.8	Aeletes atomarius (AubÃ© 1843)
Zoophagus	HISTERIDAE	Aeletes atomarius (AubÃ© 1843)	0	MalmÃ¶landet - SWE	SWb7	58.3852	16.1541	Nicklas Jansson	2001-05-10	2001-08-30	0.8	Aeletes atomarius (AubÃ© 1843)
Zoophagus	HISTERIDAE	Aeletes atomarius (AubÃ© 1843)	0	MalmÃ¶landet - SWE	SWb8	58.3852	16.1541	Nicklas Jansson	2001-05-10	2001-08-30	0.8	Aeletes atomarius (AubÃ© 1843)
Zoophagus	HISTERIDAE	Aeletes atomarius (AubÃ© 1843)	0	MalmÃ¶landet - SWE	SWb9	58.3852	16.1541	Nicklas Jansson	2001-05-10	2001-08-30	0.8	Aeletes atomarius (AubÃ© 1843)
Zoophagus	HISTERIDAE	Aeletes atomarius (AubÃ© 1843)	0	KungsÃ¶r - SWE	SWc1	59.2653	16.444	Nicklas Jansson	1996-05-10	1996-08-20	0.8	Aeletes atomarius (AubÃ© 1843)
Zoophagus	HISTERIDAE	Aeletes atomarius (AubÃ© 1843)	0	KungsÃ¶r - SWE	SWc10	59.2653	16.444	Nicklas Jansson	1996-05-10	1996-08-20	0.8	Aeletes atomarius (AubÃ© 1843)
Zoophagus	HISTERIDAE	Aeletes atomarius (AubÃ© 1843)	0	KungsÃ¶r - SWE	SWc2	59.2653	16.444	Nicklas Jansson	1996-05-10	1996-08-20	0.8	Aeletes atomarius (AubÃ© 1843)
Zoophagus	HISTERIDAE	Aeletes atomarius (AubÃ© 1843)	0	KungsÃ¶r - SWE	SWc3	59.2653	16.444	Nicklas Jansson	1996-05-10	1996-08-20	0.8	Aeletes atomarius (AubÃ© 1843)
Zoophagus	HISTERIDAE	Aeletes atomarius (AubÃ© 1843)	0	KungsÃ¶r - SWE	SWc4	59.2653	16.444	Nicklas Jansson	1996-05-10	1996-08-20	0.8	Aeletes atomarius (AubÃ© 1843)
Zoophagus	HISTERIDAE	Aeletes atomarius (AubÃ© 1843)	0	KungsÃ¶r - SWE	SWc5	59.2653	16.444	Nicklas Jansson	1996-05-10	1996-08-20	0.8	Aeletes atomarius (AubÃ© 1843)
Zoophagus	HISTERIDAE	Aeletes atomarius (AubÃ© 1843)	0	KungsÃ¶r - SWE	SWc6	59.2653	16.444	Nicklas Jansson	1996-05-10	1996-08-20	0.8	Aeletes atomarius (AubÃ© 1843)
Zoophagus	HISTERIDAE	Aeletes atomarius (AubÃ© 1843)	0	KungsÃ¶r - SWE	SWc7	59.2653	16.444	Nicklas Jansson	1996-05-10	1996-08-20	0.8	Aeletes atomarius (AubÃ© 1843)
Zoophagus	HISTERIDAE	Aeletes atomarius (AubÃ© 1843)	0	KungsÃ¶r - SWE	SWc8	59.2653	16.444	Nicklas Jansson	1996-05-10	1996-08-20	0.8	Aeletes atomarius (AubÃ© 1843)
Zoophagus	HISTERIDAE	Aeletes atomarius (AubÃ© 1843)	0	KungsÃ¶r - SWE	SWc9	59.2653	16.444	Nicklas Jansson	1996-05-10	1996-08-20	0.8	Aeletes atomarius (AubÃ© 1843)
Zoophagus	HISTERIDAE	Aeletes atomarius (AubÃ© 1843)	0	Grebo - SWE	SWd1	58.1731	15.512	Nicklas Jansson	1994-05-01	1994-08-20	0.8	Aeletes atomarius (AubÃ© 1843)
Zoophagus	HISTERIDAE	Aeletes atomarius (AubÃ© 1843)	0	Grebo - SWE	SWd10	58.1731	15.512	Nicklas Jansson	1994-05-01	1994-08-20	0.8	Aeletes atomarius (AubÃ© 1843)
Zoophagus	HISTERIDAE	Aeletes atomarius (AubÃ© 1843)	0	Grebo - SWE	SWd2	58.1731	15.512	Nicklas Jansson	1994-05-01	1994-08-20	0.8	Aeletes atomarius (AubÃ© 1843)
Zoophagus	HISTERIDAE	Aeletes atomarius (AubÃ© 1843)	0	Grebo - SWE	SWd3	58.1731	15.512	Nicklas Jansson	1994-05-01	1994-08-20	0.8	Aeletes atomarius (AubÃ© 1843)
Zoophagus	HISTERIDAE	Aeletes atomarius (AubÃ© 1843)	0	Grebo - SWE	SWd4	58.1731	15.512	Nicklas Jansson	1994-05-01	1994-08-20	0.8	Aeletes atomarius (AubÃ© 1843)
Zoophagus	HISTERIDAE	Aeletes atomarius (AubÃ© 1843)	0	Grebo - SWE	SWd5	58.1731	15.512	Nicklas Jansson	1994-05-01	1994-08-20	0.8	Aeletes atomarius (AubÃ© 1843)
Zoophagus	HISTERIDAE	Aeletes atomarius (AubÃ© 1843)	0	Grebo - SWE	SWd6	58.1731	15.512	Nicklas Jansson	1994-05-01	1994-08-20	0.8	Aeletes atomarius (AubÃ© 1843)
Zoophagus	HISTERIDAE	Aeletes atomarius (AubÃ© 1843)	0	Grebo - SWE	SWd7	58.1731	15.512	Nicklas Jansson	1994-05-01	1994-08-20	0.8	Aeletes atomarius (AubÃ© 1843)
Zoophagus	HISTERIDAE	Aeletes atomarius (AubÃ© 1843)	0	Grebo - SWE	SWd8	58.1731	15.512	Nicklas Jansson	1994-05-01	1994-08-20	0.8	Aeletes atomarius (AubÃ© 1843)
Zoophagus	HISTERIDAE	Aeletes atomarius (AubÃ© 1843)	0	Grebo - SWE	SWd9	58.1731	15.512	Nicklas Jansson	1994-05-01	1994-08-20	0.8	Aeletes atomarius (AubÃ© 1843)
Zoophagus	HISTERIDAE	Aeletes atomarius (AubÃ© 1843)	0	Ida montain - TUR	TUa1	39.415	26.565	Tuba Ã–ncul Abagil, Nicklas Jansson	2011-04-01	2011-09-10	0.8	Aeletes atomarius (AubÃ© 1843)
Zoophagus	HISTERIDAE	Aeletes atomarius (AubÃ© 1843)	1	Ida montain - TUR	TUa10	39.415	26.565	Tuba Ã–ncul Abagil, Nicklas Jansson	2011-04-01	2011-09-10	0.8	Aeletes atomarius (AubÃ© 1843)
Zoophagus	HISTERIDAE	Aeletes atomarius (AubÃ© 1843)	0	Ida montain - TUR	TUa2	39.415	26.565	Tuba Ã–ncul Abagil, Nicklas Jansson	2011-04-01	2011-09-10	0.8	Aeletes atomarius (AubÃ© 1843)
Zoophagus	HISTERIDAE	Aeletes atomarius (AubÃ© 1843)	0	Ida montain - TUR	TUa3	39.415	26.565	Tuba Ã–ncul Abagil, Nicklas Jansson	2011-04-01	2011-09-10	0.8	Aeletes atomarius (AubÃ© 1843)
Zoophagus	HISTERIDAE	Aeletes atomarius (AubÃ© 1843)	1	Ida montain - TUR	TUa4	39.415	26.565	Tuba Ã–ncul Abagil, Nicklas Jansson	2011-04-01	2011-09-10	0.8	Aeletes atomarius (AubÃ© 1843)
Zoophagus	HISTERIDAE	Aeletes atomarius (AubÃ© 1843)	0	Ida montain - TUR	TUa5	39.415	26.565	Tuba Ã–ncul Abagil, Nicklas Jansson	2011-04-01	2011-09-10	0.8	Aeletes atomarius (AubÃ© 1843)
Zoophagus	HISTERIDAE	Aeletes atomarius (AubÃ© 1843)	0	Ida montain - TUR	TUa6	39.415	26.565	Tuba Ã–ncul Abagil, Nicklas Jansson	2011-04-01	2011-09-10	0.8	Aeletes atomarius (AubÃ© 1843)
Zoophagus	HISTERIDAE	Aeletes atomarius (AubÃ© 1843)	0	Ida montain - TUR	TUa7	39.415	26.565	Tuba Ã–ncul Abagil, Nicklas Jansson	2011-04-01	2011-09-10	0.8	Aeletes atomarius (AubÃ© 1843)
Zoophagus	HISTERIDAE	Aeletes atomarius (AubÃ© 1843)	0	Ida montain - TUR	TUa8	39.415	26.565	Tuba Ã–ncul Abagil, Nicklas Jansson	2011-04-01	2011-09-10	0.8	Aeletes atomarius (AubÃ© 1843)
Zoophagus	HISTERIDAE	Aeletes atomarius (AubÃ© 1843)	1	Ida montain - TUR	TUa9	39.415	26.565	Tuba Ã–ncul Abagil, Nicklas Jansson	2011-04-01	2011-09-10	0.8	Aeletes atomarius (AubÃ© 1843)
Zoophagus	HISTERIDAE	Aeletes atomarius (AubÃ© 1843)	0	Adiyaman - TUR	TUb1	37.5545	38.2803	Mustafa Coskun; Tamer Kayis, Nicklas Jansson	2011-04-05	2011-09-10	0.8	Aeletes atomarius (AubÃ© 1843)
Zoophagus	HISTERIDAE	Aeletes atomarius (AubÃ© 1843)	0	Adiyaman - TUR	TUb10	37.5545	38.2803	Mustafa Coskun; Tamer Kayis, Nicklas Jansson	2011-04-05	2011-09-10	0.8	Aeletes atomarius (AubÃ© 1843)
Zoophagus	HISTERIDAE	Aeletes atomarius (AubÃ© 1843)	0	Adiyaman - TUR	TUb2	37.5545	38.2803	Mustafa Coskun; Tamer Kayis, Nicklas Jansson	2011-04-05	2011-09-10	0.8	Aeletes atomarius (AubÃ© 1843)
Zoophagus	HISTERIDAE	Aeletes atomarius (AubÃ© 1843)	0	Adiyaman - TUR	TUb3	37.5545	38.2803	Mustafa Coskun; Tamer Kayis, Nicklas Jansson	2011-04-05	2011-09-10	0.8	Aeletes atomarius (AubÃ© 1843)
Zoophagus	HISTERIDAE	Aeletes atomarius (AubÃ© 1843)	0	Adiyaman - TUR	TUb4	37.5545	38.2803	Mustafa Coskun; Tamer Kayis, Nicklas Jansson	2011-04-05	2011-09-10	0.8	Aeletes atomarius (AubÃ© 1843)
Zoophagus	HISTERIDAE	Aeletes atomarius (AubÃ© 1843)	0	Adiyaman - TUR	TUb5	37.5545	38.2803	Mustafa Coskun; Tamer Kayis, Nicklas Jansson	2011-04-05	2011-09-10	0.8	Aeletes atomarius (AubÃ© 1843)
Zoophagus	HISTERIDAE	Aeletes atomarius (AubÃ© 1843)	0	Adiyaman - TUR	TUb6	37.5545	38.2803	Mustafa Coskun; Tamer Kayis, Nicklas Jansson	2011-04-05	2011-09-10	0.8	Aeletes atomarius (AubÃ© 1843)
Zoophagus	HISTERIDAE	Aeletes atomarius (AubÃ© 1843)	0	Adiyaman - TUR	TUb7	37.5545	38.2803	Mustafa Coskun; Tamer Kayis, Nicklas Jansson	2011-04-05	2011-09-10	0.8	Aeletes atomarius (AubÃ© 1843)
Zoophagus	HISTERIDAE	Aeletes atomarius (AubÃ© 1843)	0	Adiyaman - TUR	TUb8	37.5545	38.2803	Mustafa Coskun; Tamer Kayis, Nicklas Jansson	2011-04-05	2011-09-10	0.8	Aeletes atomarius (AubÃ© 1843)
Zoophagus	HISTERIDAE	Aeletes atomarius (AubÃ© 1843)	0	Adiyaman - TUR	TUb9	37.5545	38.2803	Mustafa Coskun; Tamer Kayis, Nicklas Jansson	2011-04-05	2011-09-10	0.8	Aeletes atomarius (AubÃ© 1843)
Zoophagus	HISTERIDAE	Aeletes atomarius (AubÃ© 1843)	0	Erdemli - TUR	TUc1	36.4239	34.0958	Mustafa Coskun, Tamer Kayis, Nicklas Jansson	2005-04-20	2005-08-11	0.8	Aeletes atomarius (AubÃ© 1843)
Zoophagus	HISTERIDAE	Aeletes atomarius (AubÃ© 1843)	0	Erdemli - TUR	TUc10	36.4239	34.0958	Mustafa Coskun, Tamer Kayis, Nicklas Jansson	2005-04-20	2005-08-11	0.8	Aeletes atomarius (AubÃ© 1843)
Zoophagus	HISTERIDAE	Aeletes atomarius (AubÃ© 1843)	0	Erdemli - TUR	TUc2	36.4239	34.0958	Mustafa Coskun, Tamer Kayis, Nicklas Jansson	2005-04-20	2005-08-11	0.8	Aeletes atomarius (AubÃ© 1843)
Zoophagus	HISTERIDAE	Aeletes atomarius (AubÃ© 1843)	0	Erdemli - TUR	TUc3	36.4239	34.0958	Mustafa Coskun, Tamer Kayis, Nicklas Jansson	2005-04-20	2005-08-11	0.8	Aeletes atomarius (AubÃ© 1843)
Zoophagus	HISTERIDAE	Aeletes atomarius (AubÃ© 1843)	0	Erdemli - TUR	TUc4	36.4239	34.0958	Mustafa Coskun, Tamer Kayis, Nicklas Jansson	2005-04-20	2005-08-11	0.8	Aeletes atomarius (AubÃ© 1843)
Zoophagus	HISTERIDAE	Aeletes atomarius (AubÃ© 1843)	0	Erdemli - TUR	TUc5	36.4239	34.0958	Mustafa Coskun, Tamer Kayis, Nicklas Jansson	2005-04-20	2005-08-11	0.8	Aeletes atomarius (AubÃ© 1843)
Zoophagus	HISTERIDAE	Aeletes atomarius (AubÃ© 1843)	0	Erdemli - TUR	TUc6	36.4239	34.0958	Mustafa Coskun, Tamer Kayis, Nicklas Jansson	2005-04-20	2005-08-11	0.8	Aeletes atomarius (AubÃ© 1843)
Zoophagus	HISTERIDAE	Aeletes atomarius (AubÃ© 1843)	0	Erdemli - TUR	TUc7	36.4239	34.0958	Mustafa Coskun, Tamer Kayis, Nicklas Jansson	2005-04-20	2005-08-11	0.8	Aeletes atomarius (AubÃ© 1843)
Zoophagus	HISTERIDAE	Aeletes atomarius (AubÃ© 1843)	0	Erdemli - TUR	TUc8	36.4239	34.0958	Mustafa Coskun, Tamer Kayis, Nicklas Jansson	2005-04-20	2005-08-11	0.8	Aeletes atomarius (AubÃ© 1843)
Zoophagus	HISTERIDAE	Aeletes atomarius (AubÃ© 1843)	0	Erdemli - TUR	TUc9	36.4239	34.0958	Mustafa Coskun, Tamer Kayis, Nicklas Jansson	2005-04-20	2005-08-11	0.8	Aeletes atomarius (AubÃ© 1843)
Zoophagus	HISTERIDAE	Aeletes atomarius (AubÃ© 1843)	0	GÃ¼lnar - TUR	TUd1	36.3051	33.7559	Mustafa Coskun, Tamer Kayis, Nicklas Jansson	2006-05-01	2006-08-26	0.8	Aeletes atomarius (AubÃ© 1843)
Zoophagus	HISTERIDAE	Aeletes atomarius (AubÃ© 1843)	0	GÃ¼lnar - TUR	TUd10	36.3051	33.7559	Mustafa Coskun, Tamer Kayis, Nicklas Jansson	2006-05-01	2006-08-26	0.8	Aeletes atomarius (AubÃ© 1843)
Zoophagus	HISTERIDAE	Aeletes atomarius (AubÃ© 1843)	0	GÃ¼lnar - TUR	TUd2	36.3051	33.7559	Mustafa Coskun, Tamer Kayis, Nicklas Jansson	2006-05-01	2006-08-26	0.8	Aeletes atomarius (AubÃ© 1843)
Zoophagus	HISTERIDAE	Aeletes atomarius (AubÃ© 1843)	0	GÃ¼lnar - TUR	TUd3	36.3051	33.7559	Mustafa Coskun, Tamer Kayis, Nicklas Jansson	2006-05-01	2006-08-26	0.8	Aeletes atomarius (AubÃ© 1843)
Zoophagus	HISTERIDAE	Aeletes atomarius (AubÃ© 1843)	0	GÃ¼lnar - TUR	TUd4	36.3051	33.7559	Mustafa Coskun, Tamer Kayis, Nicklas Jansson	2006-05-01	2006-08-26	0.8	Aeletes atomarius (AubÃ© 1843)
Zoophagus	HISTERIDAE	Aeletes atomarius (AubÃ© 1843)	0	GÃ¼lnar - TUR	TUd5	36.3051	33.7559	Mustafa Coskun, Tamer Kayis, Nicklas Jansson	2006-05-01	2006-08-26	0.8	Aeletes atomarius (AubÃ© 1843)
Zoophagus	HISTERIDAE	Aeletes atomarius (AubÃ© 1843)	0	GÃ¼lnar - TUR	TUd6	36.3051	33.7559	Mustafa Coskun, Tamer Kayis, Nicklas Jansson	2006-05-01	2006-08-26	0.8	Aeletes atomarius (AubÃ© 1843)
Zoophagus	HISTERIDAE	Aeletes atomarius (AubÃ© 1843)	0	GÃ¼lnar - TUR	TUd7	36.3051	33.7559	Mustafa Coskun, Tamer Kayis, Nicklas Jansson	2006-05-01	2006-08-26	0.8	Aeletes atomarius (AubÃ© 1843)
Zoophagus	HISTERIDAE	Aeletes atomarius (AubÃ© 1843)	0	GÃ¼lnar - TUR	TUd8	36.3051	33.7559	Mustafa Coskun, Tamer Kayis, Nicklas Jansson	2006-05-01	2006-08-26	0.8	Aeletes atomarius (AubÃ© 1843)
Zoophagus	HISTERIDAE	Aeletes atomarius (AubÃ© 1843)	0	GÃ¼lnar - TUR	TUd9	36.3051	33.7559	Mustafa Coskun, Tamer Kayis, Nicklas Jansson	2006-05-01	2006-08-26	0.8	Aeletes atomarius (AubÃ© 1843)
Zoophagus	HISTERIDAE	Aeletes atomarius (AubÃ© 1843)	0	Kasnak - TUR	TUe1	37.4426	30.4943	Mustafa Avci, Nicklas Jansson	2007-04-10	2007-09-11	0.8	Aeletes atomarius (AubÃ© 1843)
Zoophagus	HISTERIDAE	Aeletes atomarius (AubÃ© 1843)	0	Kasnak - TUR	TUe10	37.4426	30.4943	Mustafa Avci, Nicklas Jansson	2007-04-10	2007-09-11	0.8	Aeletes atomarius (AubÃ© 1843)
Zoophagus	HISTERIDAE	Aeletes atomarius (AubÃ© 1843)	0	Kasnak - TUR	TUe2	37.4426	30.4943	Mustafa Avci, Nicklas Jansson	2007-04-10	2007-09-11	0.8	Aeletes atomarius (AubÃ© 1843)
Zoophagus	HISTERIDAE	Aeletes atomarius (AubÃ© 1843)	0	Kasnak - TUR	TUe3	37.4426	30.4943	Mustafa Avci, Nicklas Jansson	2007-04-10	2007-09-11	0.8	Aeletes atomarius (AubÃ© 1843)
Zoophagus	HISTERIDAE	Aeletes atomarius (AubÃ© 1843)	0	Kasnak - TUR	TUe4	37.4426	30.4943	Mustafa Avci, Nicklas Jansson	2007-04-10	2007-09-11	0.8	Aeletes atomarius (AubÃ© 1843)
Zoophagus	HISTERIDAE	Aeletes atomarius (AubÃ© 1843)	0	Kasnak - TUR	TUe5	37.4426	30.4943	Mustafa Avci, Nicklas Jansson	2007-04-10	2007-09-11	0.8	Aeletes atomarius (AubÃ© 1843)
Zoophagus	HISTERIDAE	Aeletes atomarius (AubÃ© 1843)	0	Kasnak - TUR	TUe6	37.4426	30.4943	Mustafa Avci, Nicklas Jansson	2007-04-10	2007-09-11	0.8	Aeletes atomarius (AubÃ© 1843)
Zoophagus	HISTERIDAE	Aeletes atomarius (AubÃ© 1843)	0	Kasnak - TUR	TUe7	37.4426	30.4943	Mustafa Avci, Nicklas Jansson	2007-04-10	2007-09-11	0.8	Aeletes atomarius (AubÃ© 1843)
Zoophagus	HISTERIDAE	Aeletes atomarius (AubÃ© 1843)	0	Kasnak - TUR	TUe8	37.4426	30.4943	Mustafa Avci, Nicklas Jansson	2007-04-10	2007-09-11	0.8	Aeletes atomarius (AubÃ© 1843)
Zoophagus	HISTERIDAE	Aeletes atomarius (AubÃ© 1843)	0	Kasnak - TUR	TUe9	37.4426	30.4943	Mustafa Avci, Nicklas Jansson	2007-04-10	2007-09-11	0.8	Aeletes atomarius (AubÃ© 1843)
Zoophagus	HISTERIDAE	Aeletes atomarius (AubÃ© 1843)	0	GÃ¶lhisar - TUR	TUf1	36.5824	29.2809	Mustafa Avci, Nicklas Jansson	2009-05-01	2009-08-30	0.8	Aeletes atomarius (AubÃ© 1843)
Zoophagus	HISTERIDAE	Aeletes atomarius (AubÃ© 1843)	0	GÃ¶lhisar - TUR	TUf10	36.5824	29.2809	Mustafa Avci, Nicklas Jansson	2009-05-01	2009-08-30	0.8	Aeletes atomarius (AubÃ© 1843)
Zoophagus	HISTERIDAE	Aeletes atomarius (AubÃ© 1843)	0	GÃ¶lhisar - TUR	TUf2	36.5824	29.2809	Mustafa Avci, Nicklas Jansson	2009-05-01	2009-08-30	0.8	Aeletes atomarius (AubÃ© 1843)
Zoophagus	HISTERIDAE	Aeletes atomarius (AubÃ© 1843)	0	GÃ¶lhisar - TUR	TUf3	36.5824	29.2809	Mustafa Avci, Nicklas Jansson	2009-05-01	2009-08-30	0.8	Aeletes atomarius (AubÃ© 1843)
Zoophagus	HISTERIDAE	Aeletes atomarius (AubÃ© 1843)	0	GÃ¶lhisar - TUR	TUf4	36.5824	29.2809	Mustafa Avci, Nicklas Jansson	2009-05-01	2009-08-30	0.8	Aeletes atomarius (AubÃ© 1843)
Zoophagus	HISTERIDAE	Aeletes atomarius (AubÃ© 1843)	0	GÃ¶lhisar - TUR	TUf5	36.5824	29.2809	Mustafa Avci, Nicklas Jansson	2009-05-01	2009-08-30	0.8	Aeletes atomarius (AubÃ© 1843)
Zoophagus	HISTERIDAE	Aeletes atomarius (AubÃ© 1843)	0	GÃ¶lhisar - TUR	TUf6	36.5824	29.2809	Mustafa Avci, Nicklas Jansson	2009-05-01	2009-08-30	0.8	Aeletes atomarius (AubÃ© 1843)
Zoophagus	HISTERIDAE	Aeletes atomarius (AubÃ© 1843)	0	GÃ¶lhisar - TUR	TUf7	36.5824	29.2809	Mustafa Avci, Nicklas Jansson	2009-05-01	2009-08-30	0.8	Aeletes atomarius (AubÃ© 1843)
Zoophagus	HISTERIDAE	Aeletes atomarius (AubÃ© 1843)	0	GÃ¶lhisar - TUR	TUf8	36.5824	29.2809	Mustafa Avci, Nicklas Jansson	2009-05-01	2009-08-30	0.8	Aeletes atomarius (AubÃ© 1843)
Zoophagus	HISTERIDAE	Aeletes atomarius (AubÃ© 1843)	0	GÃ¶lhisar - TUR	TUf9	36.5824	29.2809	Mustafa Avci, Nicklas Jansson	2009-05-01	2009-08-30	0.8	Aeletes atomarius (AubÃ© 1843)
Zoophagus	HISTERIDAE	Aeletes atomarius (AubÃ© 1843)	0	EPPING FOREST (Barn Hoppitt) - GBR	UKa1	51.38	0.11268	Jeremy Dagley, Imogen Wilde	2003-04-30	2003-08-26	0.8	Aeletes atomarius (AubÃ© 1843)
Zoophagus	HISTERIDAE	Aeletes atomarius (AubÃ© 1843)	0	EPPING FOREST (Barn Hoppitt) - GBR	UKa10	51.38	0.11268	Jeremy Dagley, Imogen Wilde	2003-04-30	2003-08-26	0.8	Aeletes atomarius (AubÃ© 1843)
Zoophagus	HISTERIDAE	Aeletes atomarius (AubÃ© 1843)	0	EPPING FOREST (Barn Hoppitt) - GBR	UKa2	51.38	0.11268	Jeremy Dagley, Imogen Wilde	2003-04-30	2003-08-26	0.8	Aeletes atomarius (AubÃ© 1843)
Zoophagus	HISTERIDAE	Aeletes atomarius (AubÃ© 1843)	0	EPPING FOREST (Barn Hoppitt) - GBR	UKa3	51.38	0.11268	Jeremy Dagley, Imogen Wilde	2003-04-30	2003-08-26	0.8	Aeletes atomarius (AubÃ© 1843)
Zoophagus	HISTERIDAE	Aeletes atomarius (AubÃ© 1843)	0	EPPING FOREST (Barn Hoppitt) - GBR	UKa4	51.38	0.11268	Jeremy Dagley, Imogen Wilde	2003-04-30	2003-08-26	0.8	Aeletes atomarius (AubÃ© 1843)
Zoophagus	HISTERIDAE	Aeletes atomarius (AubÃ© 1843)	0	EPPING FOREST (Barn Hoppitt) - GBR	UKa5	51.38	0.11268	Jeremy Dagley, Imogen Wilde	2003-04-30	2003-08-26	0.8	Aeletes atomarius (AubÃ© 1843)
Zoophagus	HISTERIDAE	Aeletes atomarius (AubÃ© 1843)	0	EPPING FOREST (Barn Hoppitt) - GBR	UKa6	51.38	0.11268	Jeremy Dagley, Imogen Wilde	2003-04-30	2003-08-26	0.8	Aeletes atomarius (AubÃ© 1843)
Zoophagus	HISTERIDAE	Aeletes atomarius (AubÃ© 1843)	0	EPPING FOREST (Barn Hoppitt) - GBR	UKa7	51.38	0.11268	Jeremy Dagley, Imogen Wilde	2003-04-30	2003-08-26	0.8	Aeletes atomarius (AubÃ© 1843)
Zoophagus	HISTERIDAE	Aeletes atomarius (AubÃ© 1843)	0	EPPING FOREST (Barn Hoppitt) - GBR	UKa8	51.38	0.11268	Jeremy Dagley, Imogen Wilde	2003-04-30	2003-08-26	0.8	Aeletes atomarius (AubÃ© 1843)
Zoophagus	HISTERIDAE	Aeletes atomarius (AubÃ© 1843)	0	EPPING FOREST (Barn Hoppitt) - GBR	UKa9	51.38	0.11268	Jeremy Dagley, Imogen Wilde	2003-04-30	2003-08-26	0.8	Aeletes atomarius (AubÃ© 1843)
Zoophagus	HISTERIDAE	Aeletes atomarius (AubÃ© 1843)	0	Richmond park - GBR	UKb1	51.2642	0.172763	Peter M Hammond	2006-05-02	2006-09-19	0.8	Aeletes atomarius (AubÃ© 1843)
Zoophagus	HISTERIDAE	Aeletes atomarius (AubÃ© 1843)	0	Richmond park - GBR	UKb10	51.2642	0.172763	Peter M Hammond	2006-05-02	2006-09-19	0.8	Aeletes atomarius (AubÃ© 1843)
Zoophagus	HISTERIDAE	Aeletes atomarius (AubÃ© 1843)	0	Richmond park - GBR	UKb2	51.2642	0.172763	Peter M Hammond	2006-05-02	2006-09-19	0.8	Aeletes atomarius (AubÃ© 1843)
Zoophagus	HISTERIDAE	Aeletes atomarius (AubÃ© 1843)	0	Richmond park - GBR	UKb3	51.2642	0.172763	Peter M Hammond	2006-05-02	2006-09-19	0.8	Aeletes atomarius (AubÃ© 1843)
Zoophagus	HISTERIDAE	Aeletes atomarius (AubÃ© 1843)	0	Richmond park - GBR	UKb4	51.2642	0.172763	Peter M Hammond	2006-05-02	2006-09-19	0.8	Aeletes atomarius (AubÃ© 1843)
Zoophagus	HISTERIDAE	Aeletes atomarius (AubÃ© 1843)	0	Richmond park - GBR	UKb5	51.2642	0.172763	Peter M Hammond	2006-05-02	2006-09-19	0.8	Aeletes atomarius (AubÃ© 1843)
Zoophagus	HISTERIDAE	Aeletes atomarius (AubÃ© 1843)	0	Richmond park - GBR	UKb6	51.2642	0.172763	Peter M Hammond	2006-05-02	2006-09-19	0.8	Aeletes atomarius (AubÃ© 1843)
Zoophagus	HISTERIDAE	Aeletes atomarius (AubÃ© 1843)	0	Richmond park - GBR	UKb7	51.2642	0.172763	Peter M Hammond	2006-05-02	2006-09-19	0.8	Aeletes atomarius (AubÃ© 1843)
Zoophagus	HISTERIDAE	Aeletes atomarius (AubÃ© 1843)	0	Richmond park - GBR	UKb8	51.2642	0.172763	Peter M Hammond	2006-05-02	2006-09-19	0.8	Aeletes atomarius (AubÃ© 1843)
Zoophagus	HISTERIDAE	Aeletes atomarius (AubÃ© 1843)	0	Richmond park - GBR	UKb9	51.2642	0.172763	Peter M Hammond	2006-05-02	2006-09-19	0.8	Aeletes atomarius (AubÃ© 1843)
Zoophagus	HISTERIDAE	Acritus minutus (Herbst 1792)	0	Pohansko_CZb_CZE	CZb1	48.431	16.5427	JiÅ™Ã­ SchlaghamerskÃ½, Jan Budka	2010-04-21	2010-10-04	0.9	Acritus minutus (Herbst 1792)
Zoophagus	HISTERIDAE	Cyclobacanius soliman (Marseul 1862)	0	Pohansko_CZb_CZE	CZb1	48.431	16.5427	JiÅ™Ã­ SchlaghamerskÃ½, Jan Budka	2010-04-21	2010-10-04	0.9	Cyclobacanius soliman (Marseul 1862)
Zoophagus	HISTERIDAE	Acritus minutus (Herbst 1792)	0	Pohansko_CZb_CZE	CZb10	48.431	16.5427	JiÅ™Ã­ SchlaghamerskÃ½, Jan Budka	2010-04-21	2010-10-04	0.9	Acritus minutus (Herbst 1792)
Zoophagus	HISTERIDAE	Cyclobacanius soliman (Marseul 1862)	0	Pohansko_CZb_CZE	CZb10	48.431	16.5427	JiÅ™Ã­ SchlaghamerskÃ½, Jan Budka	2010-04-21	2010-10-04	0.9	Cyclobacanius soliman (Marseul 1862)
Zoophagus	HISTERIDAE	Acritus minutus (Herbst 1792)	0	Pohansko_CZb_CZE	CZb2	48.431	16.5427	JiÅ™Ã­ SchlaghamerskÃ½, Jan Budka	2010-04-21	2010-10-04	0.9	Acritus minutus (Herbst 1792)
Zoophagus	HISTERIDAE	Cyclobacanius soliman (Marseul 1862)	0	Pohansko_CZb_CZE	CZb2	48.431	16.5427	JiÅ™Ã­ SchlaghamerskÃ½, Jan Budka	2010-04-21	2010-10-04	0.9	Cyclobacanius soliman (Marseul 1862)
Zoophagus	HISTERIDAE	Acritus minutus (Herbst 1792)	0	Pohansko_CZb_CZE	CZb3	48.431	16.5427	JiÅ™Ã­ SchlaghamerskÃ½, Jan Budka	2010-04-21	2010-10-04	0.9	Acritus minutus (Herbst 1792)
Zoophagus	HISTERIDAE	Cyclobacanius soliman (Marseul 1862)	0	Pohansko_CZb_CZE	CZb3	48.431	16.5427	JiÅ™Ã­ SchlaghamerskÃ½, Jan Budka	2010-04-21	2010-10-04	0.9	Cyclobacanius soliman (Marseul 1862)
Zoophagus	HISTERIDAE	Acritus minutus (Herbst 1792)	0	Pohansko_CZb_CZE	CZb4	48.431	16.5427	JiÅ™Ã­ SchlaghamerskÃ½, Jan Budka	2010-04-21	2010-10-04	0.9	Acritus minutus (Herbst 1792)
Zoophagus	HISTERIDAE	Cyclobacanius soliman (Marseul 1862)	0	Pohansko_CZb_CZE	CZb4	48.431	16.5427	JiÅ™Ã­ SchlaghamerskÃ½, Jan Budka	2010-04-21	2010-10-04	0.9	Cyclobacanius soliman (Marseul 1862)
Zoophagus	HISTERIDAE	Acritus minutus (Herbst 1792)	0	Pohansko_CZb_CZE	CZb5	48.431	16.5427	JiÅ™Ã­ SchlaghamerskÃ½, Jan Budka	2010-04-21	2010-10-04	0.9	Acritus minutus (Herbst 1792)
Zoophagus	HISTERIDAE	Cyclobacanius soliman (Marseul 1862)	0	Pohansko_CZb_CZE	CZb5	48.431	16.5427	JiÅ™Ã­ SchlaghamerskÃ½, Jan Budka	2010-04-21	2010-10-04	0.9	Cyclobacanius soliman (Marseul 1862)
Zoophagus	HISTERIDAE	Acritus minutus (Herbst 1792)	0	Pohansko_CZb_CZE	CZb6	48.431	16.5427	JiÅ™Ã­ SchlaghamerskÃ½, Jan Budka	2010-04-21	2010-10-04	0.9	Acritus minutus (Herbst 1792)
Zoophagus	HISTERIDAE	Cyclobacanius soliman (Marseul 1862)	0	Pohansko_CZb_CZE	CZb6	48.431	16.5427	JiÅ™Ã­ SchlaghamerskÃ½, Jan Budka	2010-04-21	2010-10-04	0.9	Cyclobacanius soliman (Marseul 1862)
Zoophagus	HISTERIDAE	Acritus minutus (Herbst 1792)	0	Pohansko_CZb_CZE	CZb7	48.431	16.5427	JiÅ™Ã­ SchlaghamerskÃ½, Jan Budka	2010-04-21	2010-10-04	0.9	Acritus minutus (Herbst 1792)
Zoophagus	HISTERIDAE	Cyclobacanius soliman (Marseul 1862)	0	Pohansko_CZb_CZE	CZb7	48.431	16.5427	JiÅ™Ã­ SchlaghamerskÃ½, Jan Budka	2010-04-21	2010-10-04	0.9	Cyclobacanius soliman (Marseul 1862)
Zoophagus	HISTERIDAE	Acritus minutus (Herbst 1792)	0	Pohansko_CZb_CZE	CZb8	48.431	16.5427	JiÅ™Ã­ SchlaghamerskÃ½, Jan Budka	2010-04-21	2010-10-04	0.9	Acritus minutus (Herbst 1792)
Zoophagus	HISTERIDAE	Cyclobacanius soliman (Marseul 1862)	0	Pohansko_CZb_CZE	CZb8	48.431	16.5427	JiÅ™Ã­ SchlaghamerskÃ½, Jan Budka	2010-04-21	2010-10-04	0.9	Cyclobacanius soliman (Marseul 1862)
Zoophagus	HISTERIDAE	Acritus minutus (Herbst 1792)	0	Pohansko_CZb_CZE	CZb9	48.431	16.5427	JiÅ™Ã­ SchlaghamerskÃ½, Jan Budka	2010-04-21	2010-10-04	0.9	Acritus minutus (Herbst 1792)
Zoophagus	HISTERIDAE	Cyclobacanius soliman (Marseul 1862)	0	Pohansko_CZb_CZE	CZb9	48.431	16.5427	JiÅ™Ã­ SchlaghamerskÃ½, Jan Budka	2010-04-21	2010-10-04	0.9	Cyclobacanius soliman (Marseul 1862)
Zoophagus	HISTERIDAE	Acritus minutus (Herbst 1792)	0	Morava (E of Kyjovka river) - CZE	CZc15	48.4403	16.5946	Lukas Cizek et al_	2012-04-25	2012-09-07	0.9	Acritus minutus (Herbst 1792)
Zoophagus	HISTERIDAE	Cyclobacanius soliman (Marseul 1862)	0	Morava (E of Kyjovka river) - CZE	CZc15	48.4403	16.5946	Lukas Cizek et al_	2012-04-25	2012-09-07	0.9	Cyclobacanius soliman (Marseul 1862)
Zoophagus	HISTERIDAE	Acritus minutus (Herbst 1792)	0	Morava (E of Kyjovka river) - CZE	CZc21	48.4403	16.5946	Lukas Cizek et al_	2012-04-25	2012-09-07	0.9	Acritus minutus (Herbst 1792)
Zoophagus	HISTERIDAE	Cyclobacanius soliman (Marseul 1862)	0	Morava (E of Kyjovka river) - CZE	CZc21	48.4403	16.5946	Lukas Cizek et al_	2012-04-25	2012-09-07	0.9	Cyclobacanius soliman (Marseul 1862)
Zoophagus	HISTERIDAE	Acritus minutus (Herbst 1792)	0	Morava (E of Kyjovka river) - CZE	CZc233	48.4403	16.5946	Lukas Cizek et al_	2012-04-25	2012-09-07	0.9	Acritus minutus (Herbst 1792)
Zoophagus	HISTERIDAE	Cyclobacanius soliman (Marseul 1862)	0	Morava (E of Kyjovka river) - CZE	CZc233	48.4403	16.5946	Lukas Cizek et al_	2012-04-25	2012-09-07	0.9	Cyclobacanius soliman (Marseul 1862)
Zoophagus	HISTERIDAE	Acritus minutus (Herbst 1792)	0	Morava (E of Kyjovka river) - CZE	CZc250	48.4403	16.5946	Lukas Cizek et al_	2012-04-25	2012-09-07	0.9	Acritus minutus (Herbst 1792)
Zoophagus	HISTERIDAE	Cyclobacanius soliman (Marseul 1862)	0	Morava (E of Kyjovka river) - CZE	CZc250	48.4403	16.5946	Lukas Cizek et al_	2012-04-25	2012-09-07	0.9	Cyclobacanius soliman (Marseul 1862)
Zoophagus	HISTERIDAE	Acritus minutus (Herbst 1792)	1	Morava (E of Kyjovka river) - CZE	CZc281	48.4403	16.5946	Lukas Cizek et al_	2012-04-25	2012-09-07	0.9	Acritus minutus (Herbst 1792)
Zoophagus	HISTERIDAE	Cyclobacanius soliman (Marseul 1862)	0	Morava (E of Kyjovka river) - CZE	CZc281	48.4403	16.5946	Lukas Cizek et al_	2012-04-25	2012-09-07	0.9	Cyclobacanius soliman (Marseul 1862)
Zoophagus	HISTERIDAE	Acritus minutus (Herbst 1792)	0	Morava (E of Kyjovka river) - CZE	CZc282	48.4403	16.5946	Lukas Cizek et al_	2012-04-25	2012-09-07	0.9	Acritus minutus (Herbst 1792)
Zoophagus	HISTERIDAE	Cyclobacanius soliman (Marseul 1862)	0	Morava (E of Kyjovka river) - CZE	CZc282	48.4403	16.5946	Lukas Cizek et al_	2012-04-25	2012-09-07	0.9	Cyclobacanius soliman (Marseul 1862)
Zoophagus	HISTERIDAE	Acritus minutus (Herbst 1792)	0	Morava (E of Kyjovka river) - CZE	CZc29	48.4403	16.5946	Lukas Cizek et al_	2012-04-25	2012-09-07	0.9	Acritus minutus (Herbst 1792)
Zoophagus	HISTERIDAE	Cyclobacanius soliman (Marseul 1862)	0	Morava (E of Kyjovka river) - CZE	CZc29	48.4403	16.5946	Lukas Cizek et al_	2012-04-25	2012-09-07	0.9	Cyclobacanius soliman (Marseul 1862)
Zoophagus	HISTERIDAE	Acritus minutus (Herbst 1792)	0	Morava (E of Kyjovka river) - CZE	CZc3	48.4403	16.5946	Lukas Cizek et al_	2012-04-25	2012-09-07	0.9	Acritus minutus (Herbst 1792)
Zoophagus	HISTERIDAE	Cyclobacanius soliman (Marseul 1862)	0	Morava (E of Kyjovka river) - CZE	CZc3	48.4403	16.5946	Lukas Cizek et al_	2012-04-25	2012-09-07	0.9	Cyclobacanius soliman (Marseul 1862)
Zoophagus	HISTERIDAE	Acritus minutus (Herbst 1792)	0	Morava (E of Kyjovka river) - CZE	CZc43	48.4403	16.5946	Lukas Cizek et al_	2012-04-25	2012-09-07	0.9	Acritus minutus (Herbst 1792)
Zoophagus	HISTERIDAE	Cyclobacanius soliman (Marseul 1862)	0	Morava (E of Kyjovka river) - CZE	CZc43	48.4403	16.5946	Lukas Cizek et al_	2012-04-25	2012-09-07	0.9	Cyclobacanius soliman (Marseul 1862)
Zoophagus	HISTERIDAE	Acritus minutus (Herbst 1792)	1	Morava (E of Kyjovka river) - CZE	CZc53	48.4403	16.5946	Lukas Cizek et al_	2012-04-25	2012-09-07	0.9	Acritus minutus (Herbst 1792)
Zoophagus	HISTERIDAE	Cyclobacanius soliman (Marseul 1862)	1	Morava (E of Kyjovka river) - CZE	CZc53	48.4403	16.5946	Lukas Cizek et al_	2012-04-25	2012-09-07	0.9	Cyclobacanius soliman (Marseul 1862)
Zoophagus	HISTERIDAE	Acritus minutus (Herbst 1792)	0	Dyje, Breclav - CZE	CZd160	48.4746	16.5114	Lukas Cizek et al_	2012-04-25	2012-09-07	0.9	Acritus minutus (Herbst 1792)
Zoophagus	HISTERIDAE	Cyclobacanius soliman (Marseul 1862)	0	Dyje, Breclav - CZE	CZd160	48.4746	16.5114	Lukas Cizek et al_	2012-04-25	2012-09-07	0.9	Cyclobacanius soliman (Marseul 1862)
Zoophagus	HISTERIDAE	Acritus minutus (Herbst 1792)	0	Dyje, Breclav - CZE	CZd207	48.4746	16.5114	Lukas Cizek et al_	2012-04-25	2012-09-07	0.9	Acritus minutus (Herbst 1792)
Zoophagus	HISTERIDAE	Cyclobacanius soliman (Marseul 1862)	0	Dyje, Breclav - CZE	CZd207	48.4746	16.5114	Lukas Cizek et al_	2012-04-25	2012-09-07	0.9	Cyclobacanius soliman (Marseul 1862)
Zoophagus	HISTERIDAE	Acritus minutus (Herbst 1792)	0	Dyje, Breclav - CZE	CZd208	48.4746	16.5114	Lukas Cizek et al_	2012-04-25	2012-09-07	0.9	Acritus minutus (Herbst 1792)
Zoophagus	HISTERIDAE	Cyclobacanius soliman (Marseul 1862)	0	Dyje, Breclav - CZE	CZd208	48.4746	16.5114	Lukas Cizek et al_	2012-04-25	2012-09-07	0.9	Cyclobacanius soliman (Marseul 1862)
Zoophagus	HISTERIDAE	Acritus minutus (Herbst 1792)	0	Dyje, Breclav - CZE	CZd217	48.4746	16.5114	Lukas Cizek et al_	2012-04-25	2012-09-07	0.9	Acritus minutus (Herbst 1792)
Zoophagus	HISTERIDAE	Cyclobacanius soliman (Marseul 1862)	1	Dyje, Breclav - CZE	CZd217	48.4746	16.5114	Lukas Cizek et al_	2012-04-25	2012-09-07	0.9	Cyclobacanius soliman (Marseul 1862)
Zoophagus	HISTERIDAE	Acritus minutus (Herbst 1792)	0	Dyje, Breclav - CZE	CZd221	48.4746	16.5114	Lukas Cizek et al_	2012-04-25	2012-09-07	0.9	Acritus minutus (Herbst 1792)
Zoophagus	HISTERIDAE	Cyclobacanius soliman (Marseul 1862)	0	Dyje, Breclav - CZE	CZd221	48.4746	16.5114	Lukas Cizek et al_	2012-04-25	2012-09-07	0.9	Cyclobacanius soliman (Marseul 1862)
Zoophagus	HISTERIDAE	Acritus minutus (Herbst 1792)	0	Dyje, Breclav - CZE	CZd222	48.4746	16.5114	Lukas Cizek et al_	2012-04-25	2012-09-07	0.9	Acritus minutus (Herbst 1792)
Zoophagus	HISTERIDAE	Cyclobacanius soliman (Marseul 1862)	0	Dyje, Breclav - CZE	CZd222	48.4746	16.5114	Lukas Cizek et al_	2012-04-25	2012-09-07	0.9	Cyclobacanius soliman (Marseul 1862)
Zoophagus	HISTERIDAE	Acritus minutus (Herbst 1792)	0	Dyje, Breclav - CZE	CZd64	48.4746	16.5114	Lukas Cizek et al_	2012-04-25	2012-09-07	0.9	Acritus minutus (Herbst 1792)
Zoophagus	HISTERIDAE	Cyclobacanius soliman (Marseul 1862)	0	Dyje, Breclav - CZE	CZd64	48.4746	16.5114	Lukas Cizek et al_	2012-04-25	2012-09-07	0.9	Cyclobacanius soliman (Marseul 1862)
Zoophagus	HISTERIDAE	Acritus minutus (Herbst 1792)	0	Dyje, Breclav - CZE	CZd71	48.4746	16.5114	Lukas Cizek et al_	2012-04-25	2012-09-07	0.9	Acritus minutus (Herbst 1792)
Zoophagus	HISTERIDAE	Cyclobacanius soliman (Marseul 1862)	0	Dyje, Breclav - CZE	CZd71	48.4746	16.5114	Lukas Cizek et al_	2012-04-25	2012-09-07	0.9	Cyclobacanius soliman (Marseul 1862)
Zoophagus	HISTERIDAE	Acritus minutus (Herbst 1792)	0	Dyje, Breclav - CZE	CZd80	48.4746	16.5114	Lukas Cizek et al_	2012-04-25	2012-09-07	0.9	Acritus minutus (Herbst 1792)
Zoophagus	HISTERIDAE	Cyclobacanius soliman (Marseul 1862)	0	Dyje, Breclav - CZE	CZd80	48.4746	16.5114	Lukas Cizek et al_	2012-04-25	2012-09-07	0.9	Cyclobacanius soliman (Marseul 1862)
Zoophagus	HISTERIDAE	Acritus minutus (Herbst 1792)	1	Dyje, Breclav - CZE	CZd81	48.4746	16.5114	Lukas Cizek et al_	2012-04-25	2012-09-07	0.9	Acritus minutus (Herbst 1792)
Zoophagus	HISTERIDAE	Cyclobacanius soliman (Marseul 1862)	0	Dyje, Breclav - CZE	CZd81	48.4746	16.5114	Lukas Cizek et al_	2012-04-25	2012-09-07	0.9	Cyclobacanius soliman (Marseul 1862)
Zoophagus	HISTERIDAE	Acritus minutus (Herbst 1792)	0	Quilamas - ESP	ESPa11	40.3533	-6.30385	Estefania Mico	2012-04-01	2012-09-25	0.9	Acritus minutus (Herbst 1792)
Zoophagus	HISTERIDAE	Cyclobacanius soliman (Marseul 1862)	0	Quilamas - ESP	ESPa11	40.3533	-6.30385	Estefania Mico	2012-04-01	2012-09-25	0.9	Cyclobacanius soliman (Marseul 1862)
Zoophagus	HISTERIDAE	Acritus minutus (Herbst 1792)	0	Quilamas - ESP	ESPa14	40.3533	-6.30385	Estefania Mico	2012-04-01	2012-09-25	0.9	Acritus minutus (Herbst 1792)
Zoophagus	HISTERIDAE	Cyclobacanius soliman (Marseul 1862)	0	Quilamas - ESP	ESPa14	40.3533	-6.30385	Estefania Mico	2012-04-01	2012-09-25	0.9	Cyclobacanius soliman (Marseul 1862)
Zoophagus	HISTERIDAE	Acritus minutus (Herbst 1792)	0	Quilamas - ESP	ESPa2	40.3533	-6.30385	Estefania Mico	2012-04-01	2012-09-25	0.9	Acritus minutus (Herbst 1792)
Zoophagus	HISTERIDAE	Cyclobacanius soliman (Marseul 1862)	0	Quilamas - ESP	ESPa2	40.3533	-6.30385	Estefania Mico	2012-04-01	2012-09-25	0.9	Cyclobacanius soliman (Marseul 1862)
Zoophagus	HISTERIDAE	Acritus minutus (Herbst 1792)	0	Quilamas - ESP	ESPa3	40.3533	-6.30385	Estefania Mico	2012-04-01	2012-09-25	0.9	Acritus minutus (Herbst 1792)
Zoophagus	HISTERIDAE	Cyclobacanius soliman (Marseul 1862)	0	Quilamas - ESP	ESPa3	40.3533	-6.30385	Estefania Mico	2012-04-01	2012-09-25	0.9	Cyclobacanius soliman (Marseul 1862)
Zoophagus	HISTERIDAE	Acritus minutus (Herbst 1792)	0	Quilamas - ESP	ESPa4	40.3533	-6.30385	Estefania Mico	2012-04-01	2012-09-25	0.9	Acritus minutus (Herbst 1792)
Zoophagus	HISTERIDAE	Cyclobacanius soliman (Marseul 1862)	0	Quilamas - ESP	ESPa4	40.3533	-6.30385	Estefania Mico	2012-04-01	2012-09-25	0.9	Cyclobacanius soliman (Marseul 1862)
Zoophagus	HISTERIDAE	Acritus minutus (Herbst 1792)	0	Quilamas - ESP	ESPa5	40.3533	-6.30385	Estefania Mico	2012-04-01	2012-09-25	0.9	Acritus minutus (Herbst 1792)
Zoophagus	HISTERIDAE	Cyclobacanius soliman (Marseul 1862)	0	Quilamas - ESP	ESPa5	40.3533	-6.30385	Estefania Mico	2012-04-01	2012-09-25	0.9	Cyclobacanius soliman (Marseul 1862)
Zoophagus	HISTERIDAE	Acritus minutus (Herbst 1792)	0	Quilamas - ESP	ESPa6	40.3533	-6.30385	Estefania Mico	2012-04-01	2012-09-25	0.9	Acritus minutus (Herbst 1792)
Zoophagus	HISTERIDAE	Cyclobacanius soliman (Marseul 1862)	0	Quilamas - ESP	ESPa6	40.3533	-6.30385	Estefania Mico	2012-04-01	2012-09-25	0.9	Cyclobacanius soliman (Marseul 1862)
Zoophagus	HISTERIDAE	Acritus minutus (Herbst 1792)	0	Quilamas - ESP	ESPa7	40.3533	-6.30385	Estefania Mico	2012-04-01	2012-09-25	0.9	Acritus minutus (Herbst 1792)
Zoophagus	HISTERIDAE	Cyclobacanius soliman (Marseul 1862)	0	Quilamas - ESP	ESPa7	40.3533	-6.30385	Estefania Mico	2012-04-01	2012-09-25	0.9	Cyclobacanius soliman (Marseul 1862)
Zoophagus	HISTERIDAE	Acritus minutus (Herbst 1792)	0	Quilamas - ESP	ESPa8	40.3533	-6.30385	Estefania Mico	2012-04-01	2012-09-25	0.9	Acritus minutus (Herbst 1792)
Zoophagus	HISTERIDAE	Cyclobacanius soliman (Marseul 1862)	0	Quilamas - ESP	ESPa8	40.3533	-6.30385	Estefania Mico	2012-04-01	2012-09-25	0.9	Cyclobacanius soliman (Marseul 1862)
Zoophagus	HISTERIDAE	Acritus minutus (Herbst 1792)	0	Quilamas - ESP	ESPa9	40.3533	-6.30385	Estefania Mico	2012-04-01	2012-09-25	0.9	Acritus minutus (Herbst 1792)
Zoophagus	HISTERIDAE	Cyclobacanius soliman (Marseul 1862)	0	Quilamas - ESP	ESPa9	40.3533	-6.30385	Estefania Mico	2012-04-01	2012-09-25	0.9	Cyclobacanius soliman (Marseul 1862)
Zoophagus	HISTERIDAE	Acritus minutus (Herbst 1792)	0	Campanarios - ESP	ESPc1	40.2952	-6.48022	Estefania Mico	2011-03-10	2011-09-29	0.9	Acritus minutus (Herbst 1792)
Zoophagus	HISTERIDAE	Cyclobacanius soliman (Marseul 1862)	0	Campanarios - ESP	ESPc1	40.2952	-6.48022	Estefania Mico	2011-03-10	2011-09-29	0.9	Cyclobacanius soliman (Marseul 1862)
Zoophagus	HISTERIDAE	Acritus minutus (Herbst 1792)	0	Campanarios - ESP	ESPc10	40.2952	-6.48022	Estefania Mico	2011-03-10	2011-09-29	0.9	Acritus minutus (Herbst 1792)
Zoophagus	HISTERIDAE	Cyclobacanius soliman (Marseul 1862)	0	Campanarios - ESP	ESPc10	40.2952	-6.48022	Estefania Mico	2011-03-10	2011-09-29	0.9	Cyclobacanius soliman (Marseul 1862)
Zoophagus	HISTERIDAE	Acritus minutus (Herbst 1792)	0	Campanarios - ESP	ESPc2	40.2952	-6.48022	Estefania Mico	2011-03-10	2011-09-29	0.9	Acritus minutus (Herbst 1792)
Zoophagus	HISTERIDAE	Cyclobacanius soliman (Marseul 1862)	0	Campanarios - ESP	ESPc2	40.2952	-6.48022	Estefania Mico	2011-03-10	2011-09-29	0.9	Cyclobacanius soliman (Marseul 1862)
Zoophagus	HISTERIDAE	Acritus minutus (Herbst 1792)	0	Campanarios - ESP	ESPc3	40.2952	-6.48022	Estefania Mico	2011-03-10	2011-09-29	0.9	Acritus minutus (Herbst 1792)
Zoophagus	HISTERIDAE	Cyclobacanius soliman (Marseul 1862)	0	Campanarios - ESP	ESPc3	40.2952	-6.48022	Estefania Mico	2011-03-10	2011-09-29	0.9	Cyclobacanius soliman (Marseul 1862)
Zoophagus	HISTERIDAE	Acritus minutus (Herbst 1792)	0	Campanarios - ESP	ESPc4	40.2952	-6.48022	Estefania Mico	2011-03-10	2011-09-29	0.9	Acritus minutus (Herbst 1792)
Zoophagus	HISTERIDAE	Cyclobacanius soliman (Marseul 1862)	0	Campanarios - ESP	ESPc4	40.2952	-6.48022	Estefania Mico	2011-03-10	2011-09-29	0.9	Cyclobacanius soliman (Marseul 1862)
Zoophagus	HISTERIDAE	Acritus minutus (Herbst 1792)	0	Campanarios - ESP	ESPc5	40.2952	-6.48022	Estefania Mico	2011-03-10	2011-09-29	0.9	Acritus minutus (Herbst 1792)
Zoophagus	HISTERIDAE	Cyclobacanius soliman (Marseul 1862)	0	Campanarios - ESP	ESPc5	40.2952	-6.48022	Estefania Mico	2011-03-10	2011-09-29	0.9	Cyclobacanius soliman (Marseul 1862)
Zoophagus	HISTERIDAE	Acritus minutus (Herbst 1792)	0	Campanarios - ESP	ESPc6	40.2952	-6.48022	Estefania Mico	2011-03-10	2011-09-29	0.9	Acritus minutus (Herbst 1792)
Zoophagus	HISTERIDAE	Cyclobacanius soliman (Marseul 1862)	0	Campanarios - ESP	ESPc6	40.2952	-6.48022	Estefania Mico	2011-03-10	2011-09-29	0.9	Cyclobacanius soliman (Marseul 1862)
Zoophagus	HISTERIDAE	Acritus minutus (Herbst 1792)	0	Campanarios - ESP	ESPc7	40.2952	-6.48022	Estefania Mico	2011-03-10	2011-09-29	0.9	Acritus minutus (Herbst 1792)
Zoophagus	HISTERIDAE	Cyclobacanius soliman (Marseul 1862)	0	Campanarios - ESP	ESPc7	40.2952	-6.48022	Estefania Mico	2011-03-10	2011-09-29	0.9	Cyclobacanius soliman (Marseul 1862)
Zoophagus	HISTERIDAE	Acritus minutus (Herbst 1792)	0	Campanarios - ESP	ESPc8	40.2952	-6.48022	Estefania Mico	2011-03-10	2011-09-29	0.9	Acritus minutus (Herbst 1792)
Zoophagus	HISTERIDAE	Cyclobacanius soliman (Marseul 1862)	0	Campanarios - ESP	ESPc8	40.2952	-6.48022	Estefania Mico	2011-03-10	2011-09-29	0.9	Cyclobacanius soliman (Marseul 1862)
Zoophagus	HISTERIDAE	Acritus minutus (Herbst 1792)	0	Campanarios - ESP	ESPc9	40.2952	-6.48022	Estefania Mico	2011-03-10	2011-09-29	0.9	Acritus minutus (Herbst 1792)
Zoophagus	HISTERIDAE	Cyclobacanius soliman (Marseul 1862)	0	Campanarios - ESP	ESPc9	40.2952	-6.48022	Estefania Mico	2011-03-10	2011-09-29	0.9	Cyclobacanius soliman (Marseul 1862)
Zoophagus	HISTERIDAE	Acritus minutus (Herbst 1792)	0	CabaÃ±eros - ESP	ESPd1	39.2115	-4.23468	Estefania Mico	2005-03-18	2005-09-01	0.9	Acritus minutus (Herbst 1792)
Zoophagus	HISTERIDAE	Cyclobacanius soliman (Marseul 1862)	0	CabaÃ±eros - ESP	ESPd1	39.2115	-4.23468	Estefania Mico	2005-03-18	2005-09-01	0.9	Cyclobacanius soliman (Marseul 1862)
Zoophagus	HISTERIDAE	Acritus minutus (Herbst 1792)	0	CabaÃ±eros - ESP	ESPd10	39.2115	-4.23468	Estefania Mico	2005-03-18	2005-09-01	0.9	Acritus minutus (Herbst 1792)
Zoophagus	HISTERIDAE	Cyclobacanius soliman (Marseul 1862)	0	CabaÃ±eros - ESP	ESPd10	39.2115	-4.23468	Estefania Mico	2005-03-18	2005-09-01	0.9	Cyclobacanius soliman (Marseul 1862)
Zoophagus	HISTERIDAE	Acritus minutus (Herbst 1792)	0	CabaÃ±eros - ESP	ESPd2	39.2115	-4.23468	Estefania Mico	2005-03-18	2005-09-01	0.9	Acritus minutus (Herbst 1792)
Zoophagus	HISTERIDAE	Cyclobacanius soliman (Marseul 1862)	0	CabaÃ±eros - ESP	ESPd2	39.2115	-4.23468	Estefania Mico	2005-03-18	2005-09-01	0.9	Cyclobacanius soliman (Marseul 1862)
Zoophagus	HISTERIDAE	Acritus minutus (Herbst 1792)	0	CabaÃ±eros - ESP	ESPd3	39.2115	-4.23468	Estefania Mico	2005-03-18	2005-09-01	0.9	Acritus minutus (Herbst 1792)
Zoophagus	HISTERIDAE	Cyclobacanius soliman (Marseul 1862)	0	CabaÃ±eros - ESP	ESPd3	39.2115	-4.23468	Estefania Mico	2005-03-18	2005-09-01	0.9	Cyclobacanius soliman (Marseul 1862)
Zoophagus	HISTERIDAE	Acritus minutus (Herbst 1792)	0	CabaÃ±eros - ESP	ESPd4	39.2115	-4.23468	Estefania Mico	2005-03-18	2005-09-01	0.9	Acritus minutus (Herbst 1792)
Zoophagus	HISTERIDAE	Cyclobacanius soliman (Marseul 1862)	0	CabaÃ±eros - ESP	ESPd4	39.2115	-4.23468	Estefania Mico	2005-03-18	2005-09-01	0.9	Cyclobacanius soliman (Marseul 1862)
Zoophagus	HISTERIDAE	Acritus minutus (Herbst 1792)	0	CabaÃ±eros - ESP	ESPd5	39.2115	-4.23468	Estefania Mico	2005-03-18	2005-09-01	0.9	Acritus minutus (Herbst 1792)
Zoophagus	HISTERIDAE	Cyclobacanius soliman (Marseul 1862)	0	CabaÃ±eros - ESP	ESPd5	39.2115	-4.23468	Estefania Mico	2005-03-18	2005-09-01	0.9	Cyclobacanius soliman (Marseul 1862)
Zoophagus	HISTERIDAE	Acritus minutus (Herbst 1792)	0	CabaÃ±eros - ESP	ESPd6	39.2115	-4.23468	Estefania Mico	2005-03-18	2005-09-01	0.9	Acritus minutus (Herbst 1792)
Zoophagus	HISTERIDAE	Cyclobacanius soliman (Marseul 1862)	0	CabaÃ±eros - ESP	ESPd6	39.2115	-4.23468	Estefania Mico	2005-03-18	2005-09-01	0.9	Cyclobacanius soliman (Marseul 1862)
Zoophagus	HISTERIDAE	Acritus minutus (Herbst 1792)	0	CabaÃ±eros - ESP	ESPd7	39.2115	-4.23468	Estefania Mico	2005-03-18	2005-09-01	0.9	Acritus minutus (Herbst 1792)
Zoophagus	HISTERIDAE	Cyclobacanius soliman (Marseul 1862)	0	CabaÃ±eros - ESP	ESPd7	39.2115	-4.23468	Estefania Mico	2005-03-18	2005-09-01	0.9	Cyclobacanius soliman (Marseul 1862)
Zoophagus	HISTERIDAE	Acritus minutus (Herbst 1792)	0	CabaÃ±eros - ESP	ESPd8	39.2115	-4.23468	Estefania Mico	2005-03-18	2005-09-01	0.9	Acritus minutus (Herbst 1792)
Zoophagus	HISTERIDAE	Cyclobacanius soliman (Marseul 1862)	0	CabaÃ±eros - ESP	ESPd8	39.2115	-4.23468	Estefania Mico	2005-03-18	2005-09-01	0.9	Cyclobacanius soliman (Marseul 1862)
Zoophagus	HISTERIDAE	Acritus minutus (Herbst 1792)	0	CabaÃ±eros - ESP	ESPd9	39.2115	-4.23468	Estefania Mico	2005-03-18	2005-09-01	0.9	Acritus minutus (Herbst 1792)
Zoophagus	HISTERIDAE	Cyclobacanius soliman (Marseul 1862)	0	CabaÃ±eros - ESP	ESPd9	39.2115	-4.23468	Estefania Mico	2005-03-18	2005-09-01	0.9	Cyclobacanius soliman (Marseul 1862)
Zoophagus	HISTERIDAE	Acritus minutus (Herbst 1792)	0	BertholÃ¨ne - FRA	FRa1	44.2347	2.47313	HervÃ© Brustel, Antoine Brin, Lionel Valadares	2007-03-28	2007-08-27	0.9	Acritus minutus (Herbst 1792)
Zoophagus	HISTERIDAE	Cyclobacanius soliman (Marseul 1862)	0	BertholÃ¨ne - FRA	FRa1	44.2347	2.47313	HervÃ© Brustel, Antoine Brin, Lionel Valadares	2007-03-28	2007-08-27	0.9	Cyclobacanius soliman (Marseul 1862)
Zoophagus	HISTERIDAE	Acritus minutus (Herbst 1792)	0	BertholÃ¨ne - FRA	FRa10	44.2347	2.47313	HervÃ© Brustel, Antoine Brin, Lionel Valadares	2007-03-28	2007-08-27	0.9	Acritus minutus (Herbst 1792)
Zoophagus	HISTERIDAE	Cyclobacanius soliman (Marseul 1862)	0	BertholÃ¨ne - FRA	FRa10	44.2347	2.47313	HervÃ© Brustel, Antoine Brin, Lionel Valadares	2007-03-28	2007-08-27	0.9	Cyclobacanius soliman (Marseul 1862)
Zoophagus	HISTERIDAE	Acritus minutus (Herbst 1792)	0	BertholÃ¨ne - FRA	FRa2	44.2347	2.47313	HervÃ© Brustel, Antoine Brin, Lionel Valadares	2007-03-28	2007-08-27	0.9	Acritus minutus (Herbst 1792)
Zoophagus	HISTERIDAE	Cyclobacanius soliman (Marseul 1862)	0	BertholÃ¨ne - FRA	FRa2	44.2347	2.47313	HervÃ© Brustel, Antoine Brin, Lionel Valadares	2007-03-28	2007-08-27	0.9	Cyclobacanius soliman (Marseul 1862)
Zoophagus	HISTERIDAE	Acritus minutus (Herbst 1792)	0	BertholÃ¨ne - FRA	FRa3	44.2347	2.47313	HervÃ© Brustel, Antoine Brin, Lionel Valadares	2007-03-28	2007-08-27	0.9	Acritus minutus (Herbst 1792)
Zoophagus	HISTERIDAE	Cyclobacanius soliman (Marseul 1862)	0	BertholÃ¨ne - FRA	FRa3	44.2347	2.47313	HervÃ© Brustel, Antoine Brin, Lionel Valadares	2007-03-28	2007-08-27	0.9	Cyclobacanius soliman (Marseul 1862)
Zoophagus	HISTERIDAE	Acritus minutus (Herbst 1792)	0	BertholÃ¨ne - FRA	FRa4	44.2347	2.47313	HervÃ© Brustel, Antoine Brin, Lionel Valadares	2007-03-28	2007-08-27	0.9	Acritus minutus (Herbst 1792)
Zoophagus	HISTERIDAE	Cyclobacanius soliman (Marseul 1862)	0	BertholÃ¨ne - FRA	FRa4	44.2347	2.47313	HervÃ© Brustel, Antoine Brin, Lionel Valadares	2007-03-28	2007-08-27	0.9	Cyclobacanius soliman (Marseul 1862)
Zoophagus	HISTERIDAE	Acritus minutus (Herbst 1792)	0	BertholÃ¨ne - FRA	FRa5	44.2347	2.47313	HervÃ© Brustel, Antoine Brin, Lionel Valadares	2007-03-28	2007-08-27	0.9	Acritus minutus (Herbst 1792)
Zoophagus	HISTERIDAE	Cyclobacanius soliman (Marseul 1862)	0	BertholÃ¨ne - FRA	FRa5	44.2347	2.47313	HervÃ© Brustel, Antoine Brin, Lionel Valadares	2007-03-28	2007-08-27	0.9	Cyclobacanius soliman (Marseul 1862)
Zoophagus	HISTERIDAE	Acritus minutus (Herbst 1792)	0	BertholÃ¨ne - FRA	FRa6	44.2347	2.47313	HervÃ© Brustel, Antoine Brin, Lionel Valadares	2007-03-28	2007-08-27	0.9	Acritus minutus (Herbst 1792)
Zoophagus	HISTERIDAE	Cyclobacanius soliman (Marseul 1862)	0	BertholÃ¨ne - FRA	FRa6	44.2347	2.47313	HervÃ© Brustel, Antoine Brin, Lionel Valadares	2007-03-28	2007-08-27	0.9	Cyclobacanius soliman (Marseul 1862)
Zoophagus	HISTERIDAE	Acritus minutus (Herbst 1792)	0	BertholÃ¨ne - FRA	FRa7	44.2347	2.47313	HervÃ© Brustel, Antoine Brin, Lionel Valadares	2007-03-28	2007-08-27	0.9	Acritus minutus (Herbst 1792)
Zoophagus	HISTERIDAE	Cyclobacanius soliman (Marseul 1862)	0	BertholÃ¨ne - FRA	FRa7	44.2347	2.47313	HervÃ© Brustel, Antoine Brin, Lionel Valadares	2007-03-28	2007-08-27	0.9	Cyclobacanius soliman (Marseul 1862)
Zoophagus	HISTERIDAE	Acritus minutus (Herbst 1792)	0	BertholÃ¨ne - FRA	FRa8	44.2347	2.47313	HervÃ© Brustel, Antoine Brin, Lionel Valadares	2007-03-28	2007-08-27	0.9	Acritus minutus (Herbst 1792)
Zoophagus	HISTERIDAE	Cyclobacanius soliman (Marseul 1862)	0	BertholÃ¨ne - FRA	FRa8	44.2347	2.47313	HervÃ© Brustel, Antoine Brin, Lionel Valadares	2007-03-28	2007-08-27	0.9	Cyclobacanius soliman (Marseul 1862)
Zoophagus	HISTERIDAE	Acritus minutus (Herbst 1792)	0	BertholÃ¨ne - FRA	FRa9	44.2347	2.47313	HervÃ© Brustel, Antoine Brin, Lionel Valadares	2007-03-28	2007-08-27	0.9	Acritus minutus (Herbst 1792)
Zoophagus	HISTERIDAE	Cyclobacanius soliman (Marseul 1862)	0	BertholÃ¨ne - FRA	FRa9	44.2347	2.47313	HervÃ© Brustel, Antoine Brin, Lionel Valadares	2007-03-28	2007-08-27	0.9	Cyclobacanius soliman (Marseul 1862)
Zoophagus	HISTERIDAE	Acritus minutus (Herbst 1792)	0	Gace - FRANCE	FRb1	48.4736	0.185253	HervÃ© Brustel, Antoine Brin, Lionel Valadares	2007-03-30	2007-09-10	0.9	Acritus minutus (Herbst 1792)
Zoophagus	HISTERIDAE	Cyclobacanius soliman (Marseul 1862)	0	Gace - FRANCE	FRb1	48.4736	0.185253	HervÃ© Brustel, Antoine Brin, Lionel Valadares	2007-03-30	2007-09-10	0.9	Cyclobacanius soliman (Marseul 1862)
Zoophagus	HISTERIDAE	Acritus minutus (Herbst 1792)	0	Gace - FRANCE	FRb10	48.4736	0.185253	HervÃ© Brustel, Antoine Brin, Lionel Valadares	2007-03-30	2007-09-10	0.9	Acritus minutus (Herbst 1792)
Zoophagus	HISTERIDAE	Cyclobacanius soliman (Marseul 1862)	0	Gace - FRANCE	FRb10	48.4736	0.185253	HervÃ© Brustel, Antoine Brin, Lionel Valadares	2007-03-30	2007-09-10	0.9	Cyclobacanius soliman (Marseul 1862)
Zoophagus	HISTERIDAE	Acritus minutus (Herbst 1792)	0	Gace - FRANCE	FRb2	48.4736	0.185253	HervÃ© Brustel, Antoine Brin, Lionel Valadares	2007-03-30	2007-09-10	0.9	Acritus minutus (Herbst 1792)
Zoophagus	HISTERIDAE	Cyclobacanius soliman (Marseul 1862)	0	Gace - FRANCE	FRb2	48.4736	0.185253	HervÃ© Brustel, Antoine Brin, Lionel Valadares	2007-03-30	2007-09-10	0.9	Cyclobacanius soliman (Marseul 1862)
Zoophagus	HISTERIDAE	Acritus minutus (Herbst 1792)	0	Gace - FRANCE	FRb3	48.4736	0.185253	HervÃ© Brustel, Antoine Brin, Lionel Valadares	2007-03-30	2007-09-10	0.9	Acritus minutus (Herbst 1792)
Zoophagus	HISTERIDAE	Cyclobacanius soliman (Marseul 1862)	0	Gace - FRANCE	FRb3	48.4736	0.185253	HervÃ© Brustel, Antoine Brin, Lionel Valadares	2007-03-30	2007-09-10	0.9	Cyclobacanius soliman (Marseul 1862)
Zoophagus	HISTERIDAE	Acritus minutus (Herbst 1792)	0	Gace - FRANCE	FRb4	48.4736	0.185253	HervÃ© Brustel, Antoine Brin, Lionel Valadares	2007-03-30	2007-09-10	0.9	Acritus minutus (Herbst 1792)
Zoophagus	HISTERIDAE	Cyclobacanius soliman (Marseul 1862)	0	Gace - FRANCE	FRb4	48.4736	0.185253	HervÃ© Brustel, Antoine Brin, Lionel Valadares	2007-03-30	2007-09-10	0.9	Cyclobacanius soliman (Marseul 1862)
Zoophagus	HISTERIDAE	Acritus minutus (Herbst 1792)	0	Gace - FRANCE	FRb5	48.4736	0.185253	HervÃ© Brustel, Antoine Brin, Lionel Valadares	2007-03-30	2007-09-10	0.9	Acritus minutus (Herbst 1792)
Zoophagus	HISTERIDAE	Cyclobacanius soliman (Marseul 1862)	0	Gace - FRANCE	FRb5	48.4736	0.185253	HervÃ© Brustel, Antoine Brin, Lionel Valadares	2007-03-30	2007-09-10	0.9	Cyclobacanius soliman (Marseul 1862)
Zoophagus	HISTERIDAE	Acritus minutus (Herbst 1792)	0	Gace - FRANCE	FRb6	48.4736	0.185253	HervÃ© Brustel, Antoine Brin, Lionel Valadares	2007-03-30	2007-09-10	0.9	Acritus minutus (Herbst 1792)
Zoophagus	HISTERIDAE	Cyclobacanius soliman (Marseul 1862)	0	Gace - FRANCE	FRb6	48.4736	0.185253	HervÃ© Brustel, Antoine Brin, Lionel Valadares	2007-03-30	2007-09-10	0.9	Cyclobacanius soliman (Marseul 1862)
Zoophagus	HISTERIDAE	Acritus minutus (Herbst 1792)	0	Gace - FRANCE	FRb7	48.4736	0.185253	HervÃ© Brustel, Antoine Brin, Lionel Valadares	2007-03-30	2007-09-10	0.9	Acritus minutus (Herbst 1792)
Zoophagus	HISTERIDAE	Cyclobacanius soliman (Marseul 1862)	0	Gace - FRANCE	FRb7	48.4736	0.185253	HervÃ© Brustel, Antoine Brin, Lionel Valadares	2007-03-30	2007-09-10	0.9	Cyclobacanius soliman (Marseul 1862)
Zoophagus	HISTERIDAE	Acritus minutus (Herbst 1792)	0	Gace - FRANCE	FRb8	48.4736	0.185253	HervÃ© Brustel, Antoine Brin, Lionel Valadares	2007-03-30	2007-09-10	0.9	Acritus minutus (Herbst 1792)
Zoophagus	HISTERIDAE	Cyclobacanius soliman (Marseul 1862)	0	Gace - FRANCE	FRb8	48.4736	0.185253	HervÃ© Brustel, Antoine Brin, Lionel Valadares	2007-03-30	2007-09-10	0.9	Cyclobacanius soliman (Marseul 1862)
Zoophagus	HISTERIDAE	Acritus minutus (Herbst 1792)	0	Gace - FRANCE	FRb9	48.4736	0.185253	HervÃ© Brustel, Antoine Brin, Lionel Valadares	2007-03-30	2007-09-10	0.9	Acritus minutus (Herbst 1792)
Zoophagus	HISTERIDAE	Cyclobacanius soliman (Marseul 1862)	0	Gace - FRANCE	FRb9	48.4736	0.185253	HervÃ© Brustel, Antoine Brin, Lionel Valadares	2007-03-30	2007-09-10	0.9	Cyclobacanius soliman (Marseul 1862)
Zoophagus	HISTERIDAE	Acritus minutus (Herbst 1792)	0	Sare - FRANCE	FRc1	43.1607	1.35313	HervÃ© Brustel, Antoine Brin, Lionel Valadares	2007-05-29	2007-09-03	0.9	Acritus minutus (Herbst 1792)
Zoophagus	HISTERIDAE	Cyclobacanius soliman (Marseul 1862)	0	Sare - FRANCE	FRc1	43.1607	1.35313	HervÃ© Brustel, Antoine Brin, Lionel Valadares	2007-05-29	2007-09-03	0.9	Cyclobacanius soliman (Marseul 1862)
Zoophagus	HISTERIDAE	Acritus minutus (Herbst 1792)	0	Sare - FRANCE	FRc10	43.1607	1.35313	HervÃ© Brustel, Antoine Brin, Lionel Valadares	2007-05-29	2007-09-03	0.9	Acritus minutus (Herbst 1792)
Zoophagus	HISTERIDAE	Cyclobacanius soliman (Marseul 1862)	0	Sare - FRANCE	FRc10	43.1607	1.35313	HervÃ© Brustel, Antoine Brin, Lionel Valadares	2007-05-29	2007-09-03	0.9	Cyclobacanius soliman (Marseul 1862)
Zoophagus	HISTERIDAE	Acritus minutus (Herbst 1792)	0	Sare - FRANCE	FRc2	43.1607	1.35313	HervÃ© Brustel, Antoine Brin, Lionel Valadares	2007-05-29	2007-09-03	0.9	Acritus minutus (Herbst 1792)
Zoophagus	HISTERIDAE	Cyclobacanius soliman (Marseul 1862)	0	Sare - FRANCE	FRc2	43.1607	1.35313	HervÃ© Brustel, Antoine Brin, Lionel Valadares	2007-05-29	2007-09-03	0.9	Cyclobacanius soliman (Marseul 1862)
Zoophagus	HISTERIDAE	Acritus minutus (Herbst 1792)	0	Sare - FRANCE	FRc3	43.1607	1.35313	HervÃ© Brustel, Antoine Brin, Lionel Valadares	2007-05-29	2007-09-03	0.9	Acritus minutus (Herbst 1792)
Zoophagus	HISTERIDAE	Cyclobacanius soliman (Marseul 1862)	0	Sare - FRANCE	FRc3	43.1607	1.35313	HervÃ© Brustel, Antoine Brin, Lionel Valadares	2007-05-29	2007-09-03	0.9	Cyclobacanius soliman (Marseul 1862)
Zoophagus	HISTERIDAE	Acritus minutus (Herbst 1792)	0	Sare - FRANCE	FRc4	43.1607	1.35313	HervÃ© Brustel, Antoine Brin, Lionel Valadares	2007-05-29	2007-09-03	0.9	Acritus minutus (Herbst 1792)
Zoophagus	HISTERIDAE	Cyclobacanius soliman (Marseul 1862)	0	Sare - FRANCE	FRc4	43.1607	1.35313	HervÃ© Brustel, Antoine Brin, Lionel Valadares	2007-05-29	2007-09-03	0.9	Cyclobacanius soliman (Marseul 1862)
Zoophagus	HISTERIDAE	Acritus minutus (Herbst 1792)	0	Sare - FRANCE	FRc5	43.1607	1.35313	HervÃ© Brustel, Antoine Brin, Lionel Valadares	2007-05-29	2007-09-03	0.9	Acritus minutus (Herbst 1792)
Zoophagus	HISTERIDAE	Cyclobacanius soliman (Marseul 1862)	0	Sare - FRANCE	FRc5	43.1607	1.35313	HervÃ© Brustel, Antoine Brin, Lionel Valadares	2007-05-29	2007-09-03	0.9	Cyclobacanius soliman (Marseul 1862)
Zoophagus	HISTERIDAE	Acritus minutus (Herbst 1792)	0	Sare - FRANCE	FRc6	43.1607	1.35313	HervÃ© Brustel, Antoine Brin, Lionel Valadares	2007-05-29	2007-09-03	0.9	Acritus minutus (Herbst 1792)
Zoophagus	HISTERIDAE	Cyclobacanius soliman (Marseul 1862)	0	Sare - FRANCE	FRc6	43.1607	1.35313	HervÃ© Brustel, Antoine Brin, Lionel Valadares	2007-05-29	2007-09-03	0.9	Cyclobacanius soliman (Marseul 1862)
Zoophagus	HISTERIDAE	Acritus minutus (Herbst 1792)	0	Sare - FRANCE	FRc7	43.1607	1.35313	HervÃ© Brustel, Antoine Brin, Lionel Valadares	2007-05-29	2007-09-03	0.9	Acritus minutus (Herbst 1792)
Zoophagus	HISTERIDAE	Cyclobacanius soliman (Marseul 1862)	0	Sare - FRANCE	FRc7	43.1607	1.35313	HervÃ© Brustel, Antoine Brin, Lionel Valadares	2007-05-29	2007-09-03	0.9	Cyclobacanius soliman (Marseul 1862)
Zoophagus	HISTERIDAE	Acritus minutus (Herbst 1792)	0	Sare - FRANCE	FRc8	43.1607	1.35313	HervÃ© Brustel, Antoine Brin, Lionel Valadares	2007-05-29	2007-09-03	0.9	Acritus minutus (Herbst 1792)
Zoophagus	HISTERIDAE	Cyclobacanius soliman (Marseul 1862)	0	Sare - FRANCE	FRc8	43.1607	1.35313	HervÃ© Brustel, Antoine Brin, Lionel Valadares	2007-05-29	2007-09-03	0.9	Cyclobacanius soliman (Marseul 1862)
Zoophagus	HISTERIDAE	Acritus minutus (Herbst 1792)	0	Sare - FRANCE	FRc9	43.1607	1.35313	HervÃ© Brustel, Antoine Brin, Lionel Valadares	2007-05-29	2007-09-03	0.9	Acritus minutus (Herbst 1792)
Zoophagus	HISTERIDAE	Cyclobacanius soliman (Marseul 1862)	0	Sare - FRANCE	FRc9	43.1607	1.35313	HervÃ© Brustel, Antoine Brin, Lionel Valadares	2007-05-29	2007-09-03	0.9	Cyclobacanius soliman (Marseul 1862)
Zoophagus	HISTERIDAE	Acritus minutus (Herbst 1792)	0	Gartow - DEU	GER1	53.32	11.2857	JÃ¶rn Buse	2007-04-27	2007-08-31	0.9	Acritus minutus (Herbst 1792)
Zoophagus	HISTERIDAE	Cyclobacanius soliman (Marseul 1862)	0	Gartow - DEU	GER1	53.32	11.2857	JÃ¶rn Buse	2007-04-27	2007-08-31	0.9	Cyclobacanius soliman (Marseul 1862)
Zoophagus	HISTERIDAE	Acritus minutus (Herbst 1792)	0	Gartow - DEU	GER10	53.32	11.2857	JÃ¶rn Buse	2007-04-27	2007-08-31	0.9	Acritus minutus (Herbst 1792)
Zoophagus	HISTERIDAE	Cyclobacanius soliman (Marseul 1862)	0	Gartow - DEU	GER10	53.32	11.2857	JÃ¶rn Buse	2007-04-27	2007-08-31	0.9	Cyclobacanius soliman (Marseul 1862)
Zoophagus	HISTERIDAE	Acritus minutus (Herbst 1792)	0	Gartow - DEU	GER2	53.32	11.2857	JÃ¶rn Buse	2007-04-27	2007-08-31	0.9	Acritus minutus (Herbst 1792)
Zoophagus	HISTERIDAE	Cyclobacanius soliman (Marseul 1862)	0	Gartow - DEU	GER2	53.32	11.2857	JÃ¶rn Buse	2007-04-27	2007-08-31	0.9	Cyclobacanius soliman (Marseul 1862)
Zoophagus	HISTERIDAE	Acritus minutus (Herbst 1792)	0	Gartow - DEU	GER3	53.32	11.2857	JÃ¶rn Buse	2007-04-27	2007-08-31	0.9	Acritus minutus (Herbst 1792)
Zoophagus	HISTERIDAE	Cyclobacanius soliman (Marseul 1862)	0	Gartow - DEU	GER3	53.32	11.2857	JÃ¶rn Buse	2007-04-27	2007-08-31	0.9	Cyclobacanius soliman (Marseul 1862)
Zoophagus	HISTERIDAE	Acritus minutus (Herbst 1792)	0	Gartow - DEU	GER4	53.32	11.2857	JÃ¶rn Buse	2007-04-27	2007-08-31	0.9	Acritus minutus (Herbst 1792)
Zoophagus	HISTERIDAE	Cyclobacanius soliman (Marseul 1862)	0	Gartow - DEU	GER4	53.32	11.2857	JÃ¶rn Buse	2007-04-27	2007-08-31	0.9	Cyclobacanius soliman (Marseul 1862)
Zoophagus	HISTERIDAE	Acritus minutus (Herbst 1792)	0	Gartow - DEU	GER5	53.32	11.2857	JÃ¶rn Buse	2007-04-27	2007-08-31	0.9	Acritus minutus (Herbst 1792)
Zoophagus	HISTERIDAE	Cyclobacanius soliman (Marseul 1862)	0	Gartow - DEU	GER5	53.32	11.2857	JÃ¶rn Buse	2007-04-27	2007-08-31	0.9	Cyclobacanius soliman (Marseul 1862)
Zoophagus	HISTERIDAE	Acritus minutus (Herbst 1792)	0	Gartow - DEU	GER6	53.32	11.2857	JÃ¶rn Buse	2007-04-27	2007-08-31	0.9	Acritus minutus (Herbst 1792)
Zoophagus	HISTERIDAE	Cyclobacanius soliman (Marseul 1862)	0	Gartow - DEU	GER6	53.32	11.2857	JÃ¶rn Buse	2007-04-27	2007-08-31	0.9	Cyclobacanius soliman (Marseul 1862)
Zoophagus	HISTERIDAE	Acritus minutus (Herbst 1792)	0	Gartow - DEU	GER7	53.32	11.2857	JÃ¶rn Buse	2007-04-27	2007-08-31	0.9	Acritus minutus (Herbst 1792)
Zoophagus	HISTERIDAE	Cyclobacanius soliman (Marseul 1862)	0	Gartow - DEU	GER7	53.32	11.2857	JÃ¶rn Buse	2007-04-27	2007-08-31	0.9	Cyclobacanius soliman (Marseul 1862)
Zoophagus	HISTERIDAE	Acritus minutus (Herbst 1792)	0	Gartow - DEU	GER8	53.32	11.2857	JÃ¶rn Buse	2007-04-27	2007-08-31	0.9	Acritus minutus (Herbst 1792)
Zoophagus	HISTERIDAE	Cyclobacanius soliman (Marseul 1862)	0	Gartow - DEU	GER8	53.32	11.2857	JÃ¶rn Buse	2007-04-27	2007-08-31	0.9	Cyclobacanius soliman (Marseul 1862)
Zoophagus	HISTERIDAE	Acritus minutus (Herbst 1792)	0	Gartow - DEU	GER9	53.32	11.2857	JÃ¶rn Buse	2007-04-27	2007-08-31	0.9	Acritus minutus (Herbst 1792)
Zoophagus	HISTERIDAE	Cyclobacanius soliman (Marseul 1862)	0	Gartow - DEU	GER9	53.32	11.2857	JÃ¶rn Buse	2007-04-27	2007-08-31	0.9	Cyclobacanius soliman (Marseul 1862)
Zoophagus	HISTERIDAE	Acritus minutus (Herbst 1792)	0	Haifa - ISR	ISR1	32.4516	35.143	JÃ¶rn Buse, Tomas Pavlicek	2009-03-15	2009-09-23	0.9	Acritus minutus (Herbst 1792)
Zoophagus	HISTERIDAE	Cyclobacanius soliman (Marseul 1862)	0	Haifa - ISR	ISR1	32.4516	35.143	JÃ¶rn Buse, Tomas Pavlicek	2009-03-15	2009-09-23	0.9	Cyclobacanius soliman (Marseul 1862)
Zoophagus	HISTERIDAE	Acritus minutus (Herbst 1792)	0	Haifa - ISR	ISR10	32.4516	35.143	JÃ¶rn Buse, Tomas Pavlicek	2009-03-15	2009-09-23	0.9	Acritus minutus (Herbst 1792)
Zoophagus	HISTERIDAE	Cyclobacanius soliman (Marseul 1862)	0	Haifa - ISR	ISR10	32.4516	35.143	JÃ¶rn Buse, Tomas Pavlicek	2009-03-15	2009-09-23	0.9	Cyclobacanius soliman (Marseul 1862)
Zoophagus	HISTERIDAE	Acritus minutus (Herbst 1792)	0	Haifa - ISR	ISR2	32.4516	35.143	JÃ¶rn Buse, Tomas Pavlicek	2009-03-15	2009-09-23	0.9	Acritus minutus (Herbst 1792)
Zoophagus	HISTERIDAE	Cyclobacanius soliman (Marseul 1862)	0	Haifa - ISR	ISR2	32.4516	35.143	JÃ¶rn Buse, Tomas Pavlicek	2009-03-15	2009-09-23	0.9	Cyclobacanius soliman (Marseul 1862)
Zoophagus	HISTERIDAE	Acritus minutus (Herbst 1792)	0	Haifa - ISR	ISR3	32.4516	35.143	JÃ¶rn Buse, Tomas Pavlicek	2009-03-15	2009-09-23	0.9	Acritus minutus (Herbst 1792)
Zoophagus	HISTERIDAE	Cyclobacanius soliman (Marseul 1862)	0	Haifa - ISR	ISR3	32.4516	35.143	JÃ¶rn Buse, Tomas Pavlicek	2009-03-15	2009-09-23	0.9	Cyclobacanius soliman (Marseul 1862)
Zoophagus	HISTERIDAE	Acritus minutus (Herbst 1792)	0	Haifa - ISR	ISR4	32.4516	35.143	JÃ¶rn Buse, Tomas Pavlicek	2009-03-15	2009-09-23	0.9	Acritus minutus (Herbst 1792)
Zoophagus	HISTERIDAE	Cyclobacanius soliman (Marseul 1862)	0	Haifa - ISR	ISR4	32.4516	35.143	JÃ¶rn Buse, Tomas Pavlicek	2009-03-15	2009-09-23	0.9	Cyclobacanius soliman (Marseul 1862)
Zoophagus	HISTERIDAE	Acritus minutus (Herbst 1792)	0	Haifa - ISR	ISR5	32.4516	35.143	JÃ¶rn Buse, Tomas Pavlicek	2009-03-15	2009-09-23	0.9	Acritus minutus (Herbst 1792)
Zoophagus	HISTERIDAE	Cyclobacanius soliman (Marseul 1862)	0	Haifa - ISR	ISR5	32.4516	35.143	JÃ¶rn Buse, Tomas Pavlicek	2009-03-15	2009-09-23	0.9	Cyclobacanius soliman (Marseul 1862)
Zoophagus	HISTERIDAE	Acritus minutus (Herbst 1792)	0	Haifa - ISR	ISR6	32.4516	35.143	JÃ¶rn Buse, Tomas Pavlicek	2009-03-15	2009-09-23	0.9	Acritus minutus (Herbst 1792)
Zoophagus	HISTERIDAE	Cyclobacanius soliman (Marseul 1862)	0	Haifa - ISR	ISR6	32.4516	35.143	JÃ¶rn Buse, Tomas Pavlicek	2009-03-15	2009-09-23	0.9	Cyclobacanius soliman (Marseul 1862)
Zoophagus	HISTERIDAE	Acritus minutus (Herbst 1792)	0	Haifa - ISR	ISR7	32.4516	35.143	JÃ¶rn Buse, Tomas Pavlicek	2009-03-15	2009-09-23	0.9	Acritus minutus (Herbst 1792)
Zoophagus	HISTERIDAE	Cyclobacanius soliman (Marseul 1862)	0	Haifa - ISR	ISR7	32.4516	35.143	JÃ¶rn Buse, Tomas Pavlicek	2009-03-15	2009-09-23	0.9	Cyclobacanius soliman (Marseul 1862)
Zoophagus	HISTERIDAE	Acritus minutus (Herbst 1792)	0	Haifa - ISR	ISR8	32.4516	35.143	JÃ¶rn Buse, Tomas Pavlicek	2009-03-15	2009-09-23	0.9	Acritus minutus (Herbst 1792)
Zoophagus	HISTERIDAE	Cyclobacanius soliman (Marseul 1862)	0	Haifa - ISR	ISR8	32.4516	35.143	JÃ¶rn Buse, Tomas Pavlicek	2009-03-15	2009-09-23	0.9	Cyclobacanius soliman (Marseul 1862)
Zoophagus	HISTERIDAE	Acritus minutus (Herbst 1792)	0	Haifa - ISR	ISR9	32.4516	35.143	JÃ¶rn Buse, Tomas Pavlicek	2009-03-15	2009-09-23	0.9	Acritus minutus (Herbst 1792)
Zoophagus	HISTERIDAE	Cyclobacanius soliman (Marseul 1862)	0	Haifa - ISR	ISR9	32.4516	35.143	JÃ¶rn Buse, Tomas Pavlicek	2009-03-15	2009-09-23	0.9	Cyclobacanius soliman (Marseul 1862)
Zoophagus	HISTERIDAE	Acritus minutus (Herbst 1792)	0	Pomezia - ITA	ITa1	41.3923	12.3038	Giuseppe Carpaneto, Stefano Chiari, Agnese Zauli	2010-05-01	2010-08-20	0.9	Acritus minutus (Herbst 1792)
Zoophagus	HISTERIDAE	Cyclobacanius soliman (Marseul 1862)	0	Pomezia - ITA	ITa1	41.3923	12.3038	Giuseppe Carpaneto, Stefano Chiari, Agnese Zauli	2010-05-01	2010-08-20	0.9	Cyclobacanius soliman (Marseul 1862)
Zoophagus	HISTERIDAE	Acritus minutus (Herbst 1792)	0	Pomezia - ITA	ITa10	41.3923	12.3038	Giuseppe Carpaneto, Stefano Chiari, Agnese Zauli	2010-05-01	2010-08-20	0.9	Acritus minutus (Herbst 1792)
Zoophagus	HISTERIDAE	Cyclobacanius soliman (Marseul 1862)	1	Pomezia - ITA	ITa10	41.3923	12.3038	Giuseppe Carpaneto, Stefano Chiari, Agnese Zauli	2010-05-01	2010-08-20	0.9	Cyclobacanius soliman (Marseul 1862)
Zoophagus	HISTERIDAE	Acritus minutus (Herbst 1792)	0	Pomezia - ITA	ITa2	41.3923	12.3038	Giuseppe Carpaneto, Stefano Chiari, Agnese Zauli	2010-05-01	2010-08-20	0.9	Acritus minutus (Herbst 1792)
Zoophagus	HISTERIDAE	Cyclobacanius soliman (Marseul 1862)	0	Pomezia - ITA	ITa2	41.3923	12.3038	Giuseppe Carpaneto, Stefano Chiari, Agnese Zauli	2010-05-01	2010-08-20	0.9	Cyclobacanius soliman (Marseul 1862)
Zoophagus	HISTERIDAE	Acritus minutus (Herbst 1792)	0	Pomezia - ITA	ITa3	41.3923	12.3038	Giuseppe Carpaneto, Stefano Chiari, Agnese Zauli	2010-05-01	2010-08-20	0.9	Acritus minutus (Herbst 1792)
Zoophagus	HISTERIDAE	Cyclobacanius soliman (Marseul 1862)	1	Pomezia - ITA	ITa3	41.3923	12.3038	Giuseppe Carpaneto, Stefano Chiari, Agnese Zauli	2010-05-01	2010-08-20	0.9	Cyclobacanius soliman (Marseul 1862)
Zoophagus	HISTERIDAE	Acritus minutus (Herbst 1792)	0	Pomezia - ITA	ITa4	41.3923	12.3038	Giuseppe Carpaneto, Stefano Chiari, Agnese Zauli	2010-05-01	2010-08-20	0.9	Acritus minutus (Herbst 1792)
Zoophagus	HISTERIDAE	Cyclobacanius soliman (Marseul 1862)	0	Pomezia - ITA	ITa4	41.3923	12.3038	Giuseppe Carpaneto, Stefano Chiari, Agnese Zauli	2010-05-01	2010-08-20	0.9	Cyclobacanius soliman (Marseul 1862)
Zoophagus	HISTERIDAE	Acritus minutus (Herbst 1792)	0	Pomezia - ITA	ITa5	41.3923	12.3038	Giuseppe Carpaneto, Stefano Chiari, Agnese Zauli	2010-05-01	2010-08-20	0.9	Acritus minutus (Herbst 1792)
Zoophagus	HISTERIDAE	Cyclobacanius soliman (Marseul 1862)	1	Pomezia - ITA	ITa5	41.3923	12.3038	Giuseppe Carpaneto, Stefano Chiari, Agnese Zauli	2010-05-01	2010-08-20	0.9	Cyclobacanius soliman (Marseul 1862)
Zoophagus	HISTERIDAE	Acritus minutus (Herbst 1792)	0	Pomezia - ITA	ITa6	41.3923	12.3038	Giuseppe Carpaneto, Stefano Chiari, Agnese Zauli	2010-05-01	2010-08-20	0.9	Acritus minutus (Herbst 1792)
Zoophagus	HISTERIDAE	Cyclobacanius soliman (Marseul 1862)	1	Pomezia - ITA	ITa6	41.3923	12.3038	Giuseppe Carpaneto, Stefano Chiari, Agnese Zauli	2010-05-01	2010-08-20	0.9	Cyclobacanius soliman (Marseul 1862)
Zoophagus	HISTERIDAE	Acritus minutus (Herbst 1792)	0	Pomezia - ITA	ITa7	41.3923	12.3038	Giuseppe Carpaneto, Stefano Chiari, Agnese Zauli	2010-05-01	2010-08-20	0.9	Acritus minutus (Herbst 1792)
Zoophagus	HISTERIDAE	Cyclobacanius soliman (Marseul 1862)	1	Pomezia - ITA	ITa7	41.3923	12.3038	Giuseppe Carpaneto, Stefano Chiari, Agnese Zauli	2010-05-01	2010-08-20	0.9	Cyclobacanius soliman (Marseul 1862)
Zoophagus	HISTERIDAE	Acritus minutus (Herbst 1792)	0	Pomezia - ITA	ITa8	41.3923	12.3038	Giuseppe Carpaneto, Stefano Chiari, Agnese Zauli	2010-05-01	2010-08-20	0.9	Acritus minutus (Herbst 1792)
Zoophagus	HISTERIDAE	Cyclobacanius soliman (Marseul 1862)	1	Pomezia - ITA	ITa8	41.3923	12.3038	Giuseppe Carpaneto, Stefano Chiari, Agnese Zauli	2010-05-01	2010-08-20	0.9	Cyclobacanius soliman (Marseul 1862)
Zoophagus	HISTERIDAE	Acritus minutus (Herbst 1792)	0	Pomezia - ITA	ITa9	41.3923	12.3038	Giuseppe Carpaneto, Stefano Chiari, Agnese Zauli	2010-05-01	2010-08-20	0.9	Acritus minutus (Herbst 1792)
Zoophagus	HISTERIDAE	Cyclobacanius soliman (Marseul 1862)	0	Pomezia - ITA	ITa9	41.3923	12.3038	Giuseppe Carpaneto, Stefano Chiari, Agnese Zauli	2010-05-01	2010-08-20	0.9	Cyclobacanius soliman (Marseul 1862)
Zoophagus	HISTERIDAE	Acritus minutus (Herbst 1792)	0	Polverino - ITALY	ITb1	41.2609	13.1116	Giuseppe Carpaneto, Stefano Chiari, Agnese Zauli	2010-05-01	2010-08-20	0.9	Acritus minutus (Herbst 1792)
Zoophagus	HISTERIDAE	Cyclobacanius soliman (Marseul 1862)	0	Polverino - ITALY	ITb1	41.2609	13.1116	Giuseppe Carpaneto, Stefano Chiari, Agnese Zauli	2010-05-01	2010-08-20	0.9	Cyclobacanius soliman (Marseul 1862)
Zoophagus	HISTERIDAE	Acritus minutus (Herbst 1792)	0	Polverino - ITALY	ITb10	41.2609	13.1116	Giuseppe Carpaneto, Stefano Chiari, Agnese Zauli	2010-05-01	2010-08-20	0.9	Acritus minutus (Herbst 1792)
Zoophagus	HISTERIDAE	Cyclobacanius soliman (Marseul 1862)	0	Polverino - ITALY	ITb10	41.2609	13.1116	Giuseppe Carpaneto, Stefano Chiari, Agnese Zauli	2010-05-01	2010-08-20	0.9	Cyclobacanius soliman (Marseul 1862)
Zoophagus	HISTERIDAE	Acritus minutus (Herbst 1792)	0	Polverino - ITALY	ITb2	41.2609	13.1116	Giuseppe Carpaneto, Stefano Chiari, Agnese Zauli	2010-05-01	2010-08-20	0.9	Acritus minutus (Herbst 1792)
Zoophagus	HISTERIDAE	Cyclobacanius soliman (Marseul 1862)	0	Polverino - ITALY	ITb2	41.2609	13.1116	Giuseppe Carpaneto, Stefano Chiari, Agnese Zauli	2010-05-01	2010-08-20	0.9	Cyclobacanius soliman (Marseul 1862)
Zoophagus	HISTERIDAE	Acritus minutus (Herbst 1792)	0	Polverino - ITALY	ITb3	41.2609	13.1116	Giuseppe Carpaneto, Stefano Chiari, Agnese Zauli	2010-05-01	2010-08-20	0.9	Acritus minutus (Herbst 1792)
Zoophagus	HISTERIDAE	Cyclobacanius soliman (Marseul 1862)	0	Polverino - ITALY	ITb3	41.2609	13.1116	Giuseppe Carpaneto, Stefano Chiari, Agnese Zauli	2010-05-01	2010-08-20	0.9	Cyclobacanius soliman (Marseul 1862)
Zoophagus	HISTERIDAE	Acritus minutus (Herbst 1792)	0	Polverino - ITALY	ITb4	41.2609	13.1116	Giuseppe Carpaneto, Stefano Chiari, Agnese Zauli	2010-05-01	2010-08-20	0.9	Acritus minutus (Herbst 1792)
Zoophagus	HISTERIDAE	Cyclobacanius soliman (Marseul 1862)	0	Polverino - ITALY	ITb4	41.2609	13.1116	Giuseppe Carpaneto, Stefano Chiari, Agnese Zauli	2010-05-01	2010-08-20	0.9	Cyclobacanius soliman (Marseul 1862)
Zoophagus	HISTERIDAE	Acritus minutus (Herbst 1792)	0	Polverino - ITALY	ITb5	41.2609	13.1116	Giuseppe Carpaneto, Stefano Chiari, Agnese Zauli	2010-05-01	2010-08-20	0.9	Acritus minutus (Herbst 1792)
Zoophagus	HISTERIDAE	Cyclobacanius soliman (Marseul 1862)	0	Polverino - ITALY	ITb5	41.2609	13.1116	Giuseppe Carpaneto, Stefano Chiari, Agnese Zauli	2010-05-01	2010-08-20	0.9	Cyclobacanius soliman (Marseul 1862)
Zoophagus	HISTERIDAE	Acritus minutus (Herbst 1792)	0	Polverino - ITALY	ITb6	41.2609	13.1116	Giuseppe Carpaneto, Stefano Chiari, Agnese Zauli	2010-05-01	2010-08-20	0.9	Acritus minutus (Herbst 1792)
Zoophagus	HISTERIDAE	Cyclobacanius soliman (Marseul 1862)	1	Polverino - ITALY	ITb6	41.2609	13.1116	Giuseppe Carpaneto, Stefano Chiari, Agnese Zauli	2010-05-01	2010-08-20	0.9	Cyclobacanius soliman (Marseul 1862)
Zoophagus	HISTERIDAE	Acritus minutus (Herbst 1792)	0	Polverino - ITALY	ITb7	41.2609	13.1116	Giuseppe Carpaneto, Stefano Chiari, Agnese Zauli	2010-05-01	2010-08-20	0.9	Acritus minutus (Herbst 1792)
Zoophagus	HISTERIDAE	Cyclobacanius soliman (Marseul 1862)	0	Polverino - ITALY	ITb7	41.2609	13.1116	Giuseppe Carpaneto, Stefano Chiari, Agnese Zauli	2010-05-01	2010-08-20	0.9	Cyclobacanius soliman (Marseul 1862)
Zoophagus	HISTERIDAE	Acritus minutus (Herbst 1792)	0	Polverino - ITALY	ITb8	41.2609	13.1116	Giuseppe Carpaneto, Stefano Chiari, Agnese Zauli	2010-05-01	2010-08-20	0.9	Acritus minutus (Herbst 1792)
Zoophagus	HISTERIDAE	Cyclobacanius soliman (Marseul 1862)	0	Polverino - ITALY	ITb8	41.2609	13.1116	Giuseppe Carpaneto, Stefano Chiari, Agnese Zauli	2010-05-01	2010-08-20	0.9	Cyclobacanius soliman (Marseul 1862)
Zoophagus	HISTERIDAE	Acritus minutus (Herbst 1792)	0	Polverino - ITALY	ITb9	41.2609	13.1116	Giuseppe Carpaneto, Stefano Chiari, Agnese Zauli	2010-05-01	2010-08-20	0.9	Acritus minutus (Herbst 1792)
Zoophagus	HISTERIDAE	Cyclobacanius soliman (Marseul 1862)	0	Polverino - ITALY	ITb9	41.2609	13.1116	Giuseppe Carpaneto, Stefano Chiari, Agnese Zauli	2010-05-01	2010-08-20	0.9	Cyclobacanius soliman (Marseul 1862)
Zoophagus	HISTERIDAE	Acritus minutus (Herbst 1792)	0	Larvik - NOR	NOa1	59.823	9.5932	Anne Sverdrup-Thygeson	2009-05-14	2009-08-25	0.9	Acritus minutus (Herbst 1792)
Zoophagus	HISTERIDAE	Cyclobacanius soliman (Marseul 1862)	0	Larvik - NOR	NOa1	59.823	9.5932	Anne Sverdrup-Thygeson	2009-05-14	2009-08-25	0.9	Cyclobacanius soliman (Marseul 1862)
Zoophagus	HISTERIDAE	Acritus minutus (Herbst 1792)	0	Larvik - NOR	NOa10	59.823	9.5932	Anne Sverdrup-Thygeson	2009-05-14	2009-08-25	0.9	Acritus minutus (Herbst 1792)
Zoophagus	HISTERIDAE	Cyclobacanius soliman (Marseul 1862)	0	Larvik - NOR	NOa10	59.823	9.5932	Anne Sverdrup-Thygeson	2009-05-14	2009-08-25	0.9	Cyclobacanius soliman (Marseul 1862)
Zoophagus	HISTERIDAE	Acritus minutus (Herbst 1792)	0	Larvik - NOR	NOa2	59.823	9.5932	Anne Sverdrup-Thygeson	2009-05-14	2009-08-25	0.9	Acritus minutus (Herbst 1792)
Zoophagus	HISTERIDAE	Cyclobacanius soliman (Marseul 1862)	0	Larvik - NOR	NOa2	59.823	9.5932	Anne Sverdrup-Thygeson	2009-05-14	2009-08-25	0.9	Cyclobacanius soliman (Marseul 1862)
Zoophagus	HISTERIDAE	Acritus minutus (Herbst 1792)	0	Larvik - NOR	NOa3	59.823	9.5932	Anne Sverdrup-Thygeson	2009-05-14	2009-08-25	0.9	Acritus minutus (Herbst 1792)
Zoophagus	HISTERIDAE	Cyclobacanius soliman (Marseul 1862)	0	Larvik - NOR	NOa3	59.823	9.5932	Anne Sverdrup-Thygeson	2009-05-14	2009-08-25	0.9	Cyclobacanius soliman (Marseul 1862)
Zoophagus	HISTERIDAE	Acritus minutus (Herbst 1792)	0	Larvik - NOR	NOa4	59.823	9.5932	Anne Sverdrup-Thygeson	2009-05-14	2009-08-25	0.9	Acritus minutus (Herbst 1792)
Zoophagus	HISTERIDAE	Cyclobacanius soliman (Marseul 1862)	0	Larvik - NOR	NOa4	59.823	9.5932	Anne Sverdrup-Thygeson	2009-05-14	2009-08-25	0.9	Cyclobacanius soliman (Marseul 1862)
Zoophagus	HISTERIDAE	Acritus minutus (Herbst 1792)	0	Larvik - NOR	NOa5	59.823	9.5932	Anne Sverdrup-Thygeson	2009-05-14	2009-08-25	0.9	Acritus minutus (Herbst 1792)
Zoophagus	HISTERIDAE	Cyclobacanius soliman (Marseul 1862)	0	Larvik - NOR	NOa5	59.823	9.5932	Anne Sverdrup-Thygeson	2009-05-14	2009-08-25	0.9	Cyclobacanius soliman (Marseul 1862)
Zoophagus	HISTERIDAE	Acritus minutus (Herbst 1792)	0	Larvik - NOR	NOa6	59.823	9.5932	Anne Sverdrup-Thygeson	2009-05-14	2009-08-25	0.9	Acritus minutus (Herbst 1792)
Zoophagus	HISTERIDAE	Cyclobacanius soliman (Marseul 1862)	0	Larvik - NOR	NOa6	59.823	9.5932	Anne Sverdrup-Thygeson	2009-05-14	2009-08-25	0.9	Cyclobacanius soliman (Marseul 1862)
Zoophagus	HISTERIDAE	Acritus minutus (Herbst 1792)	0	Larvik - NOR	NOa7	59.823	9.5932	Anne Sverdrup-Thygeson	2009-05-14	2009-08-25	0.9	Acritus minutus (Herbst 1792)
Zoophagus	HISTERIDAE	Cyclobacanius soliman (Marseul 1862)	0	Larvik - NOR	NOa7	59.823	9.5932	Anne Sverdrup-Thygeson	2009-05-14	2009-08-25	0.9	Cyclobacanius soliman (Marseul 1862)
Zoophagus	HISTERIDAE	Acritus minutus (Herbst 1792)	0	Larvik - NOR	NOa8	59.823	9.5932	Anne Sverdrup-Thygeson	2009-05-14	2009-08-25	0.9	Acritus minutus (Herbst 1792)
Zoophagus	HISTERIDAE	Cyclobacanius soliman (Marseul 1862)	0	Larvik - NOR	NOa8	59.823	9.5932	Anne Sverdrup-Thygeson	2009-05-14	2009-08-25	0.9	Cyclobacanius soliman (Marseul 1862)
Zoophagus	HISTERIDAE	Acritus minutus (Herbst 1792)	0	Larvik - NOR	NOa9	59.823	9.5932	Anne Sverdrup-Thygeson	2009-05-14	2009-08-25	0.9	Acritus minutus (Herbst 1792)
Zoophagus	HISTERIDAE	Cyclobacanius soliman (Marseul 1862)	0	Larvik - NOR	NOa9	59.823	9.5932	Anne Sverdrup-Thygeson	2009-05-14	2009-08-25	0.9	Cyclobacanius soliman (Marseul 1862)
Zoophagus	HISTERIDAE	Acritus minutus (Herbst 1792)	0	Horten - NOR	NOb1	59.2639	10.2856	Anne Sverdrup-Thygeson	2005-05-12	2005-09-19	0.9	Acritus minutus (Herbst 1792)
Zoophagus	HISTERIDAE	Cyclobacanius soliman (Marseul 1862)	0	Horten - NOR	NOb1	59.2639	10.2856	Anne Sverdrup-Thygeson	2005-05-12	2005-09-19	0.9	Cyclobacanius soliman (Marseul 1862)
Zoophagus	HISTERIDAE	Acritus minutus (Herbst 1792)	0	Horten - NOR	NOb2	59.2639	10.2856	Anne Sverdrup-Thygeson	2005-05-12	2005-09-19	0.9	Acritus minutus (Herbst 1792)
Zoophagus	HISTERIDAE	Cyclobacanius soliman (Marseul 1862)	0	Horten - NOR	NOb2	59.2639	10.2856	Anne Sverdrup-Thygeson	2005-05-12	2005-09-19	0.9	Cyclobacanius soliman (Marseul 1862)
Zoophagus	HISTERIDAE	Acritus minutus (Herbst 1792)	0	Horten - NOR	NOb3	59.2639	10.2856	Anne Sverdrup-Thygeson	2005-05-12	2005-09-19	0.9	Acritus minutus (Herbst 1792)
Zoophagus	HISTERIDAE	Cyclobacanius soliman (Marseul 1862)	0	Horten - NOR	NOb3	59.2639	10.2856	Anne Sverdrup-Thygeson	2005-05-12	2005-09-19	0.9	Cyclobacanius soliman (Marseul 1862)
Zoophagus	HISTERIDAE	Acritus minutus (Herbst 1792)	0	Horten - NOR	NOb4	59.2639	10.2856	Anne Sverdrup-Thygeson	2005-05-12	2005-09-19	0.9	Acritus minutus (Herbst 1792)
Zoophagus	HISTERIDAE	Cyclobacanius soliman (Marseul 1862)	0	Horten - NOR	NOb4	59.2639	10.2856	Anne Sverdrup-Thygeson	2005-05-12	2005-09-19	0.9	Cyclobacanius soliman (Marseul 1862)
Zoophagus	HISTERIDAE	Acritus minutus (Herbst 1792)	0	Horten - NOR	NOb5	59.2639	10.2856	Anne Sverdrup-Thygeson	2005-05-12	2005-09-19	0.9	Acritus minutus (Herbst 1792)
Zoophagus	HISTERIDAE	Cyclobacanius soliman (Marseul 1862)	0	Horten - NOR	NOb5	59.2639	10.2856	Anne Sverdrup-Thygeson	2005-05-12	2005-09-19	0.9	Cyclobacanius soliman (Marseul 1862)
Zoophagus	HISTERIDAE	Acritus minutus (Herbst 1792)	0	Horten - NOR	NObOO1	59.2639	10.2856	Anne Sverdrup-Thygeson	2005-05-12	2005-09-19	0.9	Acritus minutus (Herbst 1792)
Zoophagus	HISTERIDAE	Cyclobacanius soliman (Marseul 1862)	0	Horten - NOR	NObOO1	59.2639	10.2856	Anne Sverdrup-Thygeson	2005-05-12	2005-09-19	0.9	Cyclobacanius soliman (Marseul 1862)
Zoophagus	HISTERIDAE	Acritus minutus (Herbst 1792)	0	Horten - NOR	NObOO2	59.2639	10.2856	Anne Sverdrup-Thygeson	2005-05-12	2005-09-19	0.9	Acritus minutus (Herbst 1792)
Zoophagus	HISTERIDAE	Cyclobacanius soliman (Marseul 1862)	0	Horten - NOR	NObOO2	59.2639	10.2856	Anne Sverdrup-Thygeson	2005-05-12	2005-09-19	0.9	Cyclobacanius soliman (Marseul 1862)
Zoophagus	HISTERIDAE	Acritus minutus (Herbst 1792)	0	Horten - NOR	NObOO3	59.2639	10.2856	Anne Sverdrup-Thygeson	2005-05-12	2005-09-19	0.9	Acritus minutus (Herbst 1792)
Zoophagus	HISTERIDAE	Cyclobacanius soliman (Marseul 1862)	0	Horten - NOR	NObOO3	59.2639	10.2856	Anne Sverdrup-Thygeson	2005-05-12	2005-09-19	0.9	Cyclobacanius soliman (Marseul 1862)
Zoophagus	HISTERIDAE	Acritus minutus (Herbst 1792)	0	Horten - NOR	NObOO4	59.2639	10.2856	Anne Sverdrup-Thygeson	2005-05-12	2005-09-19	0.9	Acritus minutus (Herbst 1792)
Zoophagus	HISTERIDAE	Cyclobacanius soliman (Marseul 1862)	0	Horten - NOR	NObOO4	59.2639	10.2856	Anne Sverdrup-Thygeson	2005-05-12	2005-09-19	0.9	Cyclobacanius soliman (Marseul 1862)
Zoophagus	HISTERIDAE	Acritus minutus (Herbst 1792)	0	Horten - NOR	NObOO5	59.2639	10.2856	Anne Sverdrup-Thygeson	2005-05-12	2005-09-19	0.9	Acritus minutus (Herbst 1792)
Zoophagus	HISTERIDAE	Cyclobacanius soliman (Marseul 1862)	0	Horten - NOR	NObOO5	59.2639	10.2856	Anne Sverdrup-Thygeson	2005-05-12	2005-09-19	0.9	Cyclobacanius soliman (Marseul 1862)
Zoophagus	HISTERIDAE	Acritus minutus (Herbst 1792)	0	Drangedal - NOR	NOc1	59.439	9.1144	Anne Sverdrup-Thygeson	2004-05-19	2004-08-26	0.9	Acritus minutus (Herbst 1792)
Zoophagus	HISTERIDAE	Cyclobacanius soliman (Marseul 1862)	0	Drangedal - NOR	NOc1	59.439	9.1144	Anne Sverdrup-Thygeson	2004-05-19	2004-08-26	0.9	Cyclobacanius soliman (Marseul 1862)
Zoophagus	HISTERIDAE	Acritus minutus (Herbst 1792)	0	Drangedal - NOR	NOc2	59.439	9.1144	Anne Sverdrup-Thygeson	2004-05-19	2004-08-26	0.9	Acritus minutus (Herbst 1792)
Zoophagus	HISTERIDAE	Cyclobacanius soliman (Marseul 1862)	0	Drangedal - NOR	NOc2	59.439	9.1144	Anne Sverdrup-Thygeson	2004-05-19	2004-08-26	0.9	Cyclobacanius soliman (Marseul 1862)
Zoophagus	HISTERIDAE	Acritus minutus (Herbst 1792)	0	Drangedal - NOR	NOc3	59.439	9.1144	Anne Sverdrup-Thygeson	2004-05-19	2004-08-26	0.9	Acritus minutus (Herbst 1792)
Zoophagus	HISTERIDAE	Cyclobacanius soliman (Marseul 1862)	0	Drangedal - NOR	NOc3	59.439	9.1144	Anne Sverdrup-Thygeson	2004-05-19	2004-08-26	0.9	Cyclobacanius soliman (Marseul 1862)
Zoophagus	HISTERIDAE	Acritus minutus (Herbst 1792)	0	Drangedal - NOR	NOc4	59.439	9.1144	Anne Sverdrup-Thygeson	2004-05-19	2004-08-26	0.9	Acritus minutus (Herbst 1792)
Zoophagus	HISTERIDAE	Cyclobacanius soliman (Marseul 1862)	0	Drangedal - NOR	NOc4	59.439	9.1144	Anne Sverdrup-Thygeson	2004-05-19	2004-08-26	0.9	Cyclobacanius soliman (Marseul 1862)
Zoophagus	HISTERIDAE	Acritus minutus (Herbst 1792)	0	Drangedal - NOR	NOc5	59.439	9.1144	Anne Sverdrup-Thygeson	2004-05-19	2004-08-26	0.9	Acritus minutus (Herbst 1792)
Zoophagus	HISTERIDAE	Cyclobacanius soliman (Marseul 1862)	0	Drangedal - NOR	NOc5	59.439	9.1144	Anne Sverdrup-Thygeson	2004-05-19	2004-08-26	0.9	Cyclobacanius soliman (Marseul 1862)
Zoophagus	HISTERIDAE	Acritus minutus (Herbst 1792)	0	Drangedal - NOR	NOc6	59.439	9.1144	Anne Sverdrup-Thygeson	2004-05-19	2004-08-26	0.9	Acritus minutus (Herbst 1792)
Zoophagus	HISTERIDAE	Cyclobacanius soliman (Marseul 1862)	0	Drangedal - NOR	NOc6	59.439	9.1144	Anne Sverdrup-Thygeson	2004-05-19	2004-08-26	0.9	Cyclobacanius soliman (Marseul 1862)
Zoophagus	HISTERIDAE	Acritus minutus (Herbst 1792)	0	Drangedal - NOR	NOcSV1	59.439	9.1144	Anne Sverdrup-Thygeson	2004-05-19	2004-08-26	0.9	Acritus minutus (Herbst 1792)
Zoophagus	HISTERIDAE	Cyclobacanius soliman (Marseul 1862)	0	Drangedal - NOR	NOcSV1	59.439	9.1144	Anne Sverdrup-Thygeson	2004-05-19	2004-08-26	0.9	Cyclobacanius soliman (Marseul 1862)
Zoophagus	HISTERIDAE	Acritus minutus (Herbst 1792)	0	Drangedal - NOR	NOcSV2	59.439	9.1144	Anne Sverdrup-Thygeson	2004-05-19	2004-08-26	0.9	Acritus minutus (Herbst 1792)
Zoophagus	HISTERIDAE	Cyclobacanius soliman (Marseul 1862)	0	Drangedal - NOR	NOcSV2	59.439	9.1144	Anne Sverdrup-Thygeson	2004-05-19	2004-08-26	0.9	Cyclobacanius soliman (Marseul 1862)
Zoophagus	HISTERIDAE	Acritus minutus (Herbst 1792)	0	Drangedal - NOR	NOcSV3	59.439	9.1144	Anne Sverdrup-Thygeson	2004-05-19	2004-08-26	0.9	Acritus minutus (Herbst 1792)
Zoophagus	HISTERIDAE	Cyclobacanius soliman (Marseul 1862)	0	Drangedal - NOR	NOcSV3	59.439	9.1144	Anne Sverdrup-Thygeson	2004-05-19	2004-08-26	0.9	Cyclobacanius soliman (Marseul 1862)
Zoophagus	HISTERIDAE	Acritus minutus (Herbst 1792)	0	Drangedal - NOR	NOcSV4	59.439	9.1144	Anne Sverdrup-Thygeson	2004-05-19	2004-08-26	0.9	Acritus minutus (Herbst 1792)
Zoophagus	HISTERIDAE	Cyclobacanius soliman (Marseul 1862)	0	Drangedal - NOR	NOcSV4	59.439	9.1144	Anne Sverdrup-Thygeson	2004-05-19	2004-08-26	0.9	Cyclobacanius soliman (Marseul 1862)
Zoophagus	HISTERIDAE	Acritus minutus (Herbst 1792)	0	Hjorthagen - SWEDEN	SWa1	58.1632	15.4421	Nicklas Jansson	1994-05-01	1994-08-20	0.9	Acritus minutus (Herbst 1792)
Zoophagus	HISTERIDAE	Cyclobacanius soliman (Marseul 1862)	0	Hjorthagen - SWEDEN	SWa1	58.1632	15.4421	Nicklas Jansson	1994-05-01	1994-08-20	0.9	Cyclobacanius soliman (Marseul 1862)
Zoophagus	HISTERIDAE	Acritus minutus (Herbst 1792)	0	Hjorthagen - SWEDEN	SWa10	58.1632	15.4421	Nicklas Jansson	1994-05-01	1994-08-20	0.9	Acritus minutus (Herbst 1792)
Zoophagus	HISTERIDAE	Cyclobacanius soliman (Marseul 1862)	0	Hjorthagen - SWEDEN	SWa10	58.1632	15.4421	Nicklas Jansson	1994-05-01	1994-08-20	0.9	Cyclobacanius soliman (Marseul 1862)
Zoophagus	HISTERIDAE	Acritus minutus (Herbst 1792)	0	Hjorthagen - SWEDEN	SWa2	58.1632	15.4421	Nicklas Jansson	1994-05-01	1994-08-20	0.9	Acritus minutus (Herbst 1792)
Zoophagus	HISTERIDAE	Cyclobacanius soliman (Marseul 1862)	0	Hjorthagen - SWEDEN	SWa2	58.1632	15.4421	Nicklas Jansson	1994-05-01	1994-08-20	0.9	Cyclobacanius soliman (Marseul 1862)
Zoophagus	HISTERIDAE	Acritus minutus (Herbst 1792)	0	Hjorthagen - SWEDEN	SWa3	58.1632	15.4421	Nicklas Jansson	1994-05-01	1994-08-20	0.9	Acritus minutus (Herbst 1792)
Zoophagus	HISTERIDAE	Cyclobacanius soliman (Marseul 1862)	0	Hjorthagen - SWEDEN	SWa3	58.1632	15.4421	Nicklas Jansson	1994-05-01	1994-08-20	0.9	Cyclobacanius soliman (Marseul 1862)
Zoophagus	HISTERIDAE	Acritus minutus (Herbst 1792)	0	Hjorthagen - SWEDEN	SWa4	58.1632	15.4421	Nicklas Jansson	1994-05-01	1994-08-20	0.9	Acritus minutus (Herbst 1792)
Zoophagus	HISTERIDAE	Cyclobacanius soliman (Marseul 1862)	0	Hjorthagen - SWEDEN	SWa4	58.1632	15.4421	Nicklas Jansson	1994-05-01	1994-08-20	0.9	Cyclobacanius soliman (Marseul 1862)
Zoophagus	HISTERIDAE	Acritus minutus (Herbst 1792)	0	Hjorthagen - SWEDEN	SWa5	58.1632	15.4421	Nicklas Jansson	1994-05-01	1994-08-20	0.9	Acritus minutus (Herbst 1792)
Zoophagus	HISTERIDAE	Cyclobacanius soliman (Marseul 1862)	0	Hjorthagen - SWEDEN	SWa5	58.1632	15.4421	Nicklas Jansson	1994-05-01	1994-08-20	0.9	Cyclobacanius soliman (Marseul 1862)
Zoophagus	HISTERIDAE	Acritus minutus (Herbst 1792)	0	Hjorthagen - SWEDEN	SWa6	58.1632	15.4421	Nicklas Jansson	1994-05-01	1994-08-20	0.9	Acritus minutus (Herbst 1792)
Zoophagus	HISTERIDAE	Cyclobacanius soliman (Marseul 1862)	0	Hjorthagen - SWEDEN	SWa6	58.1632	15.4421	Nicklas Jansson	1994-05-01	1994-08-20	0.9	Cyclobacanius soliman (Marseul 1862)
Zoophagus	HISTERIDAE	Acritus minutus (Herbst 1792)	0	Hjorthagen - SWEDEN	SWa7	58.1632	15.4421	Nicklas Jansson	1994-05-01	1994-08-20	0.9	Acritus minutus (Herbst 1792)
Zoophagus	HISTERIDAE	Cyclobacanius soliman (Marseul 1862)	0	Hjorthagen - SWEDEN	SWa7	58.1632	15.4421	Nicklas Jansson	1994-05-01	1994-08-20	0.9	Cyclobacanius soliman (Marseul 1862)
Zoophagus	HISTERIDAE	Acritus minutus (Herbst 1792)	0	Hjorthagen - SWEDEN	SWa8	58.1632	15.4421	Nicklas Jansson	1994-05-01	1994-08-20	0.9	Acritus minutus (Herbst 1792)
Zoophagus	HISTERIDAE	Cyclobacanius soliman (Marseul 1862)	0	Hjorthagen - SWEDEN	SWa8	58.1632	15.4421	Nicklas Jansson	1994-05-01	1994-08-20	0.9	Cyclobacanius soliman (Marseul 1862)
Zoophagus	HISTERIDAE	Acritus minutus (Herbst 1792)	0	Hjorthagen - SWEDEN	SWa9	58.1632	15.4421	Nicklas Jansson	1994-05-01	1994-08-20	0.9	Acritus minutus (Herbst 1792)
Zoophagus	HISTERIDAE	Cyclobacanius soliman (Marseul 1862)	0	Hjorthagen - SWEDEN	SWa9	58.1632	15.4421	Nicklas Jansson	1994-05-01	1994-08-20	0.9	Cyclobacanius soliman (Marseul 1862)
Zoophagus	HISTERIDAE	Acritus minutus (Herbst 1792)	0	MalmÃ¶landet - SWE	SWb1	58.3852	16.1541	Nicklas Jansson	2001-05-10	2001-08-30	0.9	Acritus minutus (Herbst 1792)
Zoophagus	HISTERIDAE	Cyclobacanius soliman (Marseul 1862)	0	MalmÃ¶landet - SWE	SWb1	58.3852	16.1541	Nicklas Jansson	2001-05-10	2001-08-30	0.9	Cyclobacanius soliman (Marseul 1862)
Zoophagus	HISTERIDAE	Acritus minutus (Herbst 1792)	0	MalmÃ¶landet - SWE	SWb10	58.3852	16.1541	Nicklas Jansson	2001-05-10	2001-08-30	0.9	Acritus minutus (Herbst 1792)
Zoophagus	HISTERIDAE	Cyclobacanius soliman (Marseul 1862)	0	MalmÃ¶landet - SWE	SWb10	58.3852	16.1541	Nicklas Jansson	2001-05-10	2001-08-30	0.9	Cyclobacanius soliman (Marseul 1862)
Zoophagus	HISTERIDAE	Acritus minutus (Herbst 1792)	0	MalmÃ¶landet - SWE	SWb2	58.3852	16.1541	Nicklas Jansson	2001-05-10	2001-08-30	0.9	Acritus minutus (Herbst 1792)
Zoophagus	HISTERIDAE	Cyclobacanius soliman (Marseul 1862)	0	MalmÃ¶landet - SWE	SWb2	58.3852	16.1541	Nicklas Jansson	2001-05-10	2001-08-30	0.9	Cyclobacanius soliman (Marseul 1862)
Zoophagus	HISTERIDAE	Acritus minutus (Herbst 1792)	0	MalmÃ¶landet - SWE	SWb3	58.3852	16.1541	Nicklas Jansson	2001-05-10	2001-08-30	0.9	Acritus minutus (Herbst 1792)
Zoophagus	HISTERIDAE	Cyclobacanius soliman (Marseul 1862)	0	MalmÃ¶landet - SWE	SWb3	58.3852	16.1541	Nicklas Jansson	2001-05-10	2001-08-30	0.9	Cyclobacanius soliman (Marseul 1862)
Zoophagus	HISTERIDAE	Acritus minutus (Herbst 1792)	0	MalmÃ¶landet - SWE	SWb4	58.3852	16.1541	Nicklas Jansson	2001-05-10	2001-08-30	0.9	Acritus minutus (Herbst 1792)
Zoophagus	HISTERIDAE	Cyclobacanius soliman (Marseul 1862)	0	MalmÃ¶landet - SWE	SWb4	58.3852	16.1541	Nicklas Jansson	2001-05-10	2001-08-30	0.9	Cyclobacanius soliman (Marseul 1862)
Zoophagus	HISTERIDAE	Acritus minutus (Herbst 1792)	0	MalmÃ¶landet - SWE	SWb5	58.3852	16.1541	Nicklas Jansson	2001-05-10	2001-08-30	0.9	Acritus minutus (Herbst 1792)
Zoophagus	HISTERIDAE	Cyclobacanius soliman (Marseul 1862)	0	MalmÃ¶landet - SWE	SWb5	58.3852	16.1541	Nicklas Jansson	2001-05-10	2001-08-30	0.9	Cyclobacanius soliman (Marseul 1862)
Zoophagus	HISTERIDAE	Acritus minutus (Herbst 1792)	0	MalmÃ¶landet - SWE	SWb6	58.3852	16.1541	Nicklas Jansson	2001-05-10	2001-08-30	0.9	Acritus minutus (Herbst 1792)
Zoophagus	HISTERIDAE	Cyclobacanius soliman (Marseul 1862)	0	MalmÃ¶landet - SWE	SWb6	58.3852	16.1541	Nicklas Jansson	2001-05-10	2001-08-30	0.9	Cyclobacanius soliman (Marseul 1862)
Zoophagus	HISTERIDAE	Acritus minutus (Herbst 1792)	0	MalmÃ¶landet - SWE	SWb7	58.3852	16.1541	Nicklas Jansson	2001-05-10	2001-08-30	0.9	Acritus minutus (Herbst 1792)
Zoophagus	HISTERIDAE	Cyclobacanius soliman (Marseul 1862)	0	MalmÃ¶landet - SWE	SWb7	58.3852	16.1541	Nicklas Jansson	2001-05-10	2001-08-30	0.9	Cyclobacanius soliman (Marseul 1862)
Zoophagus	HISTERIDAE	Acritus minutus (Herbst 1792)	0	MalmÃ¶landet - SWE	SWb8	58.3852	16.1541	Nicklas Jansson	2001-05-10	2001-08-30	0.9	Acritus minutus (Herbst 1792)
Zoophagus	HISTERIDAE	Cyclobacanius soliman (Marseul 1862)	0	MalmÃ¶landet - SWE	SWb8	58.3852	16.1541	Nicklas Jansson	2001-05-10	2001-08-30	0.9	Cyclobacanius soliman (Marseul 1862)
Zoophagus	HISTERIDAE	Acritus minutus (Herbst 1792)	0	MalmÃ¶landet - SWE	SWb9	58.3852	16.1541	Nicklas Jansson	2001-05-10	2001-08-30	0.9	Acritus minutus (Herbst 1792)
Zoophagus	HISTERIDAE	Cyclobacanius soliman (Marseul 1862)	0	MalmÃ¶landet - SWE	SWb9	58.3852	16.1541	Nicklas Jansson	2001-05-10	2001-08-30	0.9	Cyclobacanius soliman (Marseul 1862)
Zoophagus	HISTERIDAE	Acritus minutus (Herbst 1792)	0	KungsÃ¶r - SWE	SWc1	59.2653	16.444	Nicklas Jansson	1996-05-10	1996-08-20	0.9	Acritus minutus (Herbst 1792)
Zoophagus	HISTERIDAE	Cyclobacanius soliman (Marseul 1862)	0	KungsÃ¶r - SWE	SWc1	59.2653	16.444	Nicklas Jansson	1996-05-10	1996-08-20	0.9	Cyclobacanius soliman (Marseul 1862)
Zoophagus	HISTERIDAE	Acritus minutus (Herbst 1792)	0	KungsÃ¶r - SWE	SWc10	59.2653	16.444	Nicklas Jansson	1996-05-10	1996-08-20	0.9	Acritus minutus (Herbst 1792)
Zoophagus	HISTERIDAE	Cyclobacanius soliman (Marseul 1862)	0	KungsÃ¶r - SWE	SWc10	59.2653	16.444	Nicklas Jansson	1996-05-10	1996-08-20	0.9	Cyclobacanius soliman (Marseul 1862)
Zoophagus	HISTERIDAE	Acritus minutus (Herbst 1792)	0	KungsÃ¶r - SWE	SWc2	59.2653	16.444	Nicklas Jansson	1996-05-10	1996-08-20	0.9	Acritus minutus (Herbst 1792)
Zoophagus	HISTERIDAE	Cyclobacanius soliman (Marseul 1862)	0	KungsÃ¶r - SWE	SWc2	59.2653	16.444	Nicklas Jansson	1996-05-10	1996-08-20	0.9	Cyclobacanius soliman (Marseul 1862)
Zoophagus	HISTERIDAE	Acritus minutus (Herbst 1792)	0	KungsÃ¶r - SWE	SWc3	59.2653	16.444	Nicklas Jansson	1996-05-10	1996-08-20	0.9	Acritus minutus (Herbst 1792)
Zoophagus	HISTERIDAE	Cyclobacanius soliman (Marseul 1862)	0	KungsÃ¶r - SWE	SWc3	59.2653	16.444	Nicklas Jansson	1996-05-10	1996-08-20	0.9	Cyclobacanius soliman (Marseul 1862)
Zoophagus	HISTERIDAE	Acritus minutus (Herbst 1792)	0	KungsÃ¶r - SWE	SWc4	59.2653	16.444	Nicklas Jansson	1996-05-10	1996-08-20	0.9	Acritus minutus (Herbst 1792)
Zoophagus	HISTERIDAE	Cyclobacanius soliman (Marseul 1862)	0	KungsÃ¶r - SWE	SWc4	59.2653	16.444	Nicklas Jansson	1996-05-10	1996-08-20	0.9	Cyclobacanius soliman (Marseul 1862)
Zoophagus	HISTERIDAE	Acritus minutus (Herbst 1792)	0	KungsÃ¶r - SWE	SWc5	59.2653	16.444	Nicklas Jansson	1996-05-10	1996-08-20	0.9	Acritus minutus (Herbst 1792)
Zoophagus	HISTERIDAE	Cyclobacanius soliman (Marseul 1862)	0	KungsÃ¶r - SWE	SWc5	59.2653	16.444	Nicklas Jansson	1996-05-10	1996-08-20	0.9	Cyclobacanius soliman (Marseul 1862)
Zoophagus	HISTERIDAE	Acritus minutus (Herbst 1792)	0	KungsÃ¶r - SWE	SWc6	59.2653	16.444	Nicklas Jansson	1996-05-10	1996-08-20	0.9	Acritus minutus (Herbst 1792)
Zoophagus	HISTERIDAE	Cyclobacanius soliman (Marseul 1862)	0	KungsÃ¶r - SWE	SWc6	59.2653	16.444	Nicklas Jansson	1996-05-10	1996-08-20	0.9	Cyclobacanius soliman (Marseul 1862)
Zoophagus	HISTERIDAE	Acritus minutus (Herbst 1792)	0	KungsÃ¶r - SWE	SWc7	59.2653	16.444	Nicklas Jansson	1996-05-10	1996-08-20	0.9	Acritus minutus (Herbst 1792)
Zoophagus	HISTERIDAE	Cyclobacanius soliman (Marseul 1862)	0	KungsÃ¶r - SWE	SWc7	59.2653	16.444	Nicklas Jansson	1996-05-10	1996-08-20	0.9	Cyclobacanius soliman (Marseul 1862)
Zoophagus	HISTERIDAE	Acritus minutus (Herbst 1792)	0	KungsÃ¶r - SWE	SWc8	59.2653	16.444	Nicklas Jansson	1996-05-10	1996-08-20	0.9	Acritus minutus (Herbst 1792)
Zoophagus	HISTERIDAE	Cyclobacanius soliman (Marseul 1862)	0	KungsÃ¶r - SWE	SWc8	59.2653	16.444	Nicklas Jansson	1996-05-10	1996-08-20	0.9	Cyclobacanius soliman (Marseul 1862)
Zoophagus	HISTERIDAE	Acritus minutus (Herbst 1792)	0	KungsÃ¶r - SWE	SWc9	59.2653	16.444	Nicklas Jansson	1996-05-10	1996-08-20	0.9	Acritus minutus (Herbst 1792)
Zoophagus	HISTERIDAE	Cyclobacanius soliman (Marseul 1862)	0	KungsÃ¶r - SWE	SWc9	59.2653	16.444	Nicklas Jansson	1996-05-10	1996-08-20	0.9	Cyclobacanius soliman (Marseul 1862)
Zoophagus	HISTERIDAE	Acritus minutus (Herbst 1792)	0	Grebo - SWE	SWd1	58.1731	15.512	Nicklas Jansson	1994-05-01	1994-08-20	0.9	Acritus minutus (Herbst 1792)
Zoophagus	HISTERIDAE	Cyclobacanius soliman (Marseul 1862)	0	Grebo - SWE	SWd1	58.1731	15.512	Nicklas Jansson	1994-05-01	1994-08-20	0.9	Cyclobacanius soliman (Marseul 1862)
Zoophagus	HISTERIDAE	Acritus minutus (Herbst 1792)	0	Grebo - SWE	SWd10	58.1731	15.512	Nicklas Jansson	1994-05-01	1994-08-20	0.9	Acritus minutus (Herbst 1792)
Zoophagus	HISTERIDAE	Cyclobacanius soliman (Marseul 1862)	0	Grebo - SWE	SWd10	58.1731	15.512	Nicklas Jansson	1994-05-01	1994-08-20	0.9	Cyclobacanius soliman (Marseul 1862)
Zoophagus	HISTERIDAE	Acritus minutus (Herbst 1792)	0	Grebo - SWE	SWd2	58.1731	15.512	Nicklas Jansson	1994-05-01	1994-08-20	0.9	Acritus minutus (Herbst 1792)
Zoophagus	HISTERIDAE	Cyclobacanius soliman (Marseul 1862)	0	Grebo - SWE	SWd2	58.1731	15.512	Nicklas Jansson	1994-05-01	1994-08-20	0.9	Cyclobacanius soliman (Marseul 1862)
Zoophagus	HISTERIDAE	Acritus minutus (Herbst 1792)	0	Grebo - SWE	SWd3	58.1731	15.512	Nicklas Jansson	1994-05-01	1994-08-20	0.9	Acritus minutus (Herbst 1792)
Zoophagus	HISTERIDAE	Cyclobacanius soliman (Marseul 1862)	0	Grebo - SWE	SWd3	58.1731	15.512	Nicklas Jansson	1994-05-01	1994-08-20	0.9	Cyclobacanius soliman (Marseul 1862)
Zoophagus	HISTERIDAE	Acritus minutus (Herbst 1792)	0	Grebo - SWE	SWd4	58.1731	15.512	Nicklas Jansson	1994-05-01	1994-08-20	0.9	Acritus minutus (Herbst 1792)
Zoophagus	HISTERIDAE	Cyclobacanius soliman (Marseul 1862)	0	Grebo - SWE	SWd4	58.1731	15.512	Nicklas Jansson	1994-05-01	1994-08-20	0.9	Cyclobacanius soliman (Marseul 1862)
Zoophagus	HISTERIDAE	Acritus minutus (Herbst 1792)	0	Grebo - SWE	SWd5	58.1731	15.512	Nicklas Jansson	1994-05-01	1994-08-20	0.9	Acritus minutus (Herbst 1792)
Zoophagus	HISTERIDAE	Cyclobacanius soliman (Marseul 1862)	0	Grebo - SWE	SWd5	58.1731	15.512	Nicklas Jansson	1994-05-01	1994-08-20	0.9	Cyclobacanius soliman (Marseul 1862)
Zoophagus	HISTERIDAE	Acritus minutus (Herbst 1792)	0	Grebo - SWE	SWd6	58.1731	15.512	Nicklas Jansson	1994-05-01	1994-08-20	0.9	Acritus minutus (Herbst 1792)
Zoophagus	HISTERIDAE	Cyclobacanius soliman (Marseul 1862)	0	Grebo - SWE	SWd6	58.1731	15.512	Nicklas Jansson	1994-05-01	1994-08-20	0.9	Cyclobacanius soliman (Marseul 1862)
Zoophagus	HISTERIDAE	Acritus minutus (Herbst 1792)	0	Grebo - SWE	SWd7	58.1731	15.512	Nicklas Jansson	1994-05-01	1994-08-20	0.9	Acritus minutus (Herbst 1792)
Zoophagus	HISTERIDAE	Cyclobacanius soliman (Marseul 1862)	0	Grebo - SWE	SWd7	58.1731	15.512	Nicklas Jansson	1994-05-01	1994-08-20	0.9	Cyclobacanius soliman (Marseul 1862)
Zoophagus	HISTERIDAE	Acritus minutus (Herbst 1792)	0	Grebo - SWE	SWd8	58.1731	15.512	Nicklas Jansson	1994-05-01	1994-08-20	0.9	Acritus minutus (Herbst 1792)
Zoophagus	HISTERIDAE	Cyclobacanius soliman (Marseul 1862)	0	Grebo - SWE	SWd8	58.1731	15.512	Nicklas Jansson	1994-05-01	1994-08-20	0.9	Cyclobacanius soliman (Marseul 1862)
Zoophagus	HISTERIDAE	Acritus minutus (Herbst 1792)	0	Grebo - SWE	SWd9	58.1731	15.512	Nicklas Jansson	1994-05-01	1994-08-20	0.9	Acritus minutus (Herbst 1792)
Zoophagus	HISTERIDAE	Cyclobacanius soliman (Marseul 1862)	0	Grebo - SWE	SWd9	58.1731	15.512	Nicklas Jansson	1994-05-01	1994-08-20	0.9	Cyclobacanius soliman (Marseul 1862)
Zoophagus	HISTERIDAE	Acritus minutus (Herbst 1792)	0	Ida montain - TUR	TUa1	39.415	26.565	Tuba Ã–ncul Abagil, Nicklas Jansson	2011-04-01	2011-09-10	0.9	Acritus minutus (Herbst 1792)
Zoophagus	HISTERIDAE	Cyclobacanius soliman (Marseul 1862)	0	Ida montain - TUR	TUa1	39.415	26.565	Tuba Ã–ncul Abagil, Nicklas Jansson	2011-04-01	2011-09-10	0.9	Cyclobacanius soliman (Marseul 1862)
Zoophagus	HISTERIDAE	Acritus minutus (Herbst 1792)	0	Ida montain - TUR	TUa10	39.415	26.565	Tuba Ã–ncul Abagil, Nicklas Jansson	2011-04-01	2011-09-10	0.9	Acritus minutus (Herbst 1792)
Zoophagus	HISTERIDAE	Cyclobacanius soliman (Marseul 1862)	0	Ida montain - TUR	TUa10	39.415	26.565	Tuba Ã–ncul Abagil, Nicklas Jansson	2011-04-01	2011-09-10	0.9	Cyclobacanius soliman (Marseul 1862)
Zoophagus	HISTERIDAE	Acritus minutus (Herbst 1792)	0	Ida montain - TUR	TUa2	39.415	26.565	Tuba Ã–ncul Abagil, Nicklas Jansson	2011-04-01	2011-09-10	0.9	Acritus minutus (Herbst 1792)
Zoophagus	HISTERIDAE	Cyclobacanius soliman (Marseul 1862)	0	Ida montain - TUR	TUa2	39.415	26.565	Tuba Ã–ncul Abagil, Nicklas Jansson	2011-04-01	2011-09-10	0.9	Cyclobacanius soliman (Marseul 1862)
Zoophagus	HISTERIDAE	Acritus minutus (Herbst 1792)	0	Ida montain - TUR	TUa3	39.415	26.565	Tuba Ã–ncul Abagil, Nicklas Jansson	2011-04-01	2011-09-10	0.9	Acritus minutus (Herbst 1792)
Zoophagus	HISTERIDAE	Cyclobacanius soliman (Marseul 1862)	0	Ida montain - TUR	TUa3	39.415	26.565	Tuba Ã–ncul Abagil, Nicklas Jansson	2011-04-01	2011-09-10	0.9	Cyclobacanius soliman (Marseul 1862)
Zoophagus	HISTERIDAE	Acritus minutus (Herbst 1792)	0	Ida montain - TUR	TUa4	39.415	26.565	Tuba Ã–ncul Abagil, Nicklas Jansson	2011-04-01	2011-09-10	0.9	Acritus minutus (Herbst 1792)
Zoophagus	HISTERIDAE	Cyclobacanius soliman (Marseul 1862)	0	Ida montain - TUR	TUa4	39.415	26.565	Tuba Ã–ncul Abagil, Nicklas Jansson	2011-04-01	2011-09-10	0.9	Cyclobacanius soliman (Marseul 1862)
Zoophagus	HISTERIDAE	Acritus minutus (Herbst 1792)	0	Ida montain - TUR	TUa5	39.415	26.565	Tuba Ã–ncul Abagil, Nicklas Jansson	2011-04-01	2011-09-10	0.9	Acritus minutus (Herbst 1792)
Zoophagus	HISTERIDAE	Cyclobacanius soliman (Marseul 1862)	0	Ida montain - TUR	TUa5	39.415	26.565	Tuba Ã–ncul Abagil, Nicklas Jansson	2011-04-01	2011-09-10	0.9	Cyclobacanius soliman (Marseul 1862)
Zoophagus	HISTERIDAE	Acritus minutus (Herbst 1792)	0	Ida montain - TUR	TUa6	39.415	26.565	Tuba Ã–ncul Abagil, Nicklas Jansson	2011-04-01	2011-09-10	0.9	Acritus minutus (Herbst 1792)
Zoophagus	HISTERIDAE	Cyclobacanius soliman (Marseul 1862)	0	Ida montain - TUR	TUa6	39.415	26.565	Tuba Ã–ncul Abagil, Nicklas Jansson	2011-04-01	2011-09-10	0.9	Cyclobacanius soliman (Marseul 1862)
Zoophagus	HISTERIDAE	Acritus minutus (Herbst 1792)	0	Ida montain - TUR	TUa7	39.415	26.565	Tuba Ã–ncul Abagil, Nicklas Jansson	2011-04-01	2011-09-10	0.9	Acritus minutus (Herbst 1792)
Zoophagus	HISTERIDAE	Cyclobacanius soliman (Marseul 1862)	0	Ida montain - TUR	TUa7	39.415	26.565	Tuba Ã–ncul Abagil, Nicklas Jansson	2011-04-01	2011-09-10	0.9	Cyclobacanius soliman (Marseul 1862)
Zoophagus	HISTERIDAE	Acritus minutus (Herbst 1792)	0	Ida montain - TUR	TUa8	39.415	26.565	Tuba Ã–ncul Abagil, Nicklas Jansson	2011-04-01	2011-09-10	0.9	Acritus minutus (Herbst 1792)
Zoophagus	HISTERIDAE	Cyclobacanius soliman (Marseul 1862)	0	Ida montain - TUR	TUa8	39.415	26.565	Tuba Ã–ncul Abagil, Nicklas Jansson	2011-04-01	2011-09-10	0.9	Cyclobacanius soliman (Marseul 1862)
Zoophagus	HISTERIDAE	Acritus minutus (Herbst 1792)	0	Ida montain - TUR	TUa9	39.415	26.565	Tuba Ã–ncul Abagil, Nicklas Jansson	2011-04-01	2011-09-10	0.9	Acritus minutus (Herbst 1792)
Zoophagus	HISTERIDAE	Cyclobacanius soliman (Marseul 1862)	0	Ida montain - TUR	TUa9	39.415	26.565	Tuba Ã–ncul Abagil, Nicklas Jansson	2011-04-01	2011-09-10	0.9	Cyclobacanius soliman (Marseul 1862)
Zoophagus	HISTERIDAE	Acritus minutus (Herbst 1792)	0	Adiyaman - TUR	TUb1	37.5545	38.2803	Mustafa Coskun; Tamer Kayis, Nicklas Jansson	2011-04-05	2011-09-10	0.9	Acritus minutus (Herbst 1792)
Zoophagus	HISTERIDAE	Cyclobacanius soliman (Marseul 1862)	0	Adiyaman - TUR	TUb1	37.5545	38.2803	Mustafa Coskun; Tamer Kayis, Nicklas Jansson	2011-04-05	2011-09-10	0.9	Cyclobacanius soliman (Marseul 1862)
Zoophagus	HISTERIDAE	Acritus minutus (Herbst 1792)	0	Adiyaman - TUR	TUb10	37.5545	38.2803	Mustafa Coskun; Tamer Kayis, Nicklas Jansson	2011-04-05	2011-09-10	0.9	Acritus minutus (Herbst 1792)
Zoophagus	HISTERIDAE	Cyclobacanius soliman (Marseul 1862)	0	Adiyaman - TUR	TUb10	37.5545	38.2803	Mustafa Coskun; Tamer Kayis, Nicklas Jansson	2011-04-05	2011-09-10	0.9	Cyclobacanius soliman (Marseul 1862)
Zoophagus	HISTERIDAE	Acritus minutus (Herbst 1792)	0	Adiyaman - TUR	TUb2	37.5545	38.2803	Mustafa Coskun; Tamer Kayis, Nicklas Jansson	2011-04-05	2011-09-10	0.9	Acritus minutus (Herbst 1792)
Zoophagus	HISTERIDAE	Cyclobacanius soliman (Marseul 1862)	0	Adiyaman - TUR	TUb2	37.5545	38.2803	Mustafa Coskun; Tamer Kayis, Nicklas Jansson	2011-04-05	2011-09-10	0.9	Cyclobacanius soliman (Marseul 1862)
Zoophagus	HISTERIDAE	Acritus minutus (Herbst 1792)	0	Adiyaman - TUR	TUb3	37.5545	38.2803	Mustafa Coskun; Tamer Kayis, Nicklas Jansson	2011-04-05	2011-09-10	0.9	Acritus minutus (Herbst 1792)
Zoophagus	HISTERIDAE	Cyclobacanius soliman (Marseul 1862)	0	Adiyaman - TUR	TUb3	37.5545	38.2803	Mustafa Coskun; Tamer Kayis, Nicklas Jansson	2011-04-05	2011-09-10	0.9	Cyclobacanius soliman (Marseul 1862)
Zoophagus	HISTERIDAE	Acritus minutus (Herbst 1792)	0	Adiyaman - TUR	TUb4	37.5545	38.2803	Mustafa Coskun; Tamer Kayis, Nicklas Jansson	2011-04-05	2011-09-10	0.9	Acritus minutus (Herbst 1792)
Zoophagus	HISTERIDAE	Cyclobacanius soliman (Marseul 1862)	1	Adiyaman - TUR	TUb4	37.5545	38.2803	Mustafa Coskun; Tamer Kayis, Nicklas Jansson	2011-04-05	2011-09-10	0.9	Cyclobacanius soliman (Marseul 1862)
Zoophagus	HISTERIDAE	Acritus minutus (Herbst 1792)	0	Adiyaman - TUR	TUb5	37.5545	38.2803	Mustafa Coskun; Tamer Kayis, Nicklas Jansson	2011-04-05	2011-09-10	0.9	Acritus minutus (Herbst 1792)
Zoophagus	HISTERIDAE	Cyclobacanius soliman (Marseul 1862)	0	Adiyaman - TUR	TUb5	37.5545	38.2803	Mustafa Coskun; Tamer Kayis, Nicklas Jansson	2011-04-05	2011-09-10	0.9	Cyclobacanius soliman (Marseul 1862)
Zoophagus	HISTERIDAE	Acritus minutus (Herbst 1792)	0	Adiyaman - TUR	TUb6	37.5545	38.2803	Mustafa Coskun; Tamer Kayis, Nicklas Jansson	2011-04-05	2011-09-10	0.9	Acritus minutus (Herbst 1792)
Zoophagus	HISTERIDAE	Cyclobacanius soliman (Marseul 1862)	0	Adiyaman - TUR	TUb6	37.5545	38.2803	Mustafa Coskun; Tamer Kayis, Nicklas Jansson	2011-04-05	2011-09-10	0.9	Cyclobacanius soliman (Marseul 1862)
Zoophagus	HISTERIDAE	Acritus minutus (Herbst 1792)	0	Adiyaman - TUR	TUb7	37.5545	38.2803	Mustafa Coskun; Tamer Kayis, Nicklas Jansson	2011-04-05	2011-09-10	0.9	Acritus minutus (Herbst 1792)
Zoophagus	HISTERIDAE	Cyclobacanius soliman (Marseul 1862)	0	Adiyaman - TUR	TUb7	37.5545	38.2803	Mustafa Coskun; Tamer Kayis, Nicklas Jansson	2011-04-05	2011-09-10	0.9	Cyclobacanius soliman (Marseul 1862)
Zoophagus	HISTERIDAE	Acritus minutus (Herbst 1792)	0	Adiyaman - TUR	TUb8	37.5545	38.2803	Mustafa Coskun; Tamer Kayis, Nicklas Jansson	2011-04-05	2011-09-10	0.9	Acritus minutus (Herbst 1792)
Zoophagus	HISTERIDAE	Cyclobacanius soliman (Marseul 1862)	0	Adiyaman - TUR	TUb8	37.5545	38.2803	Mustafa Coskun; Tamer Kayis, Nicklas Jansson	2011-04-05	2011-09-10	0.9	Cyclobacanius soliman (Marseul 1862)
Zoophagus	HISTERIDAE	Acritus minutus (Herbst 1792)	0	Adiyaman - TUR	TUb9	37.5545	38.2803	Mustafa Coskun; Tamer Kayis, Nicklas Jansson	2011-04-05	2011-09-10	0.9	Acritus minutus (Herbst 1792)
Zoophagus	HISTERIDAE	Cyclobacanius soliman (Marseul 1862)	0	Adiyaman - TUR	TUb9	37.5545	38.2803	Mustafa Coskun; Tamer Kayis, Nicklas Jansson	2011-04-05	2011-09-10	0.9	Cyclobacanius soliman (Marseul 1862)
Zoophagus	HISTERIDAE	Acritus minutus (Herbst 1792)	0	Erdemli - TUR	TUc1	36.4239	34.0958	Mustafa Coskun, Tamer Kayis, Nicklas Jansson	2005-04-20	2005-08-11	0.9	Acritus minutus (Herbst 1792)
Zoophagus	HISTERIDAE	Cyclobacanius soliman (Marseul 1862)	0	Erdemli - TUR	TUc1	36.4239	34.0958	Mustafa Coskun, Tamer Kayis, Nicklas Jansson	2005-04-20	2005-08-11	0.9	Cyclobacanius soliman (Marseul 1862)
Zoophagus	HISTERIDAE	Acritus minutus (Herbst 1792)	0	Erdemli - TUR	TUc10	36.4239	34.0958	Mustafa Coskun, Tamer Kayis, Nicklas Jansson	2005-04-20	2005-08-11	0.9	Acritus minutus (Herbst 1792)
Zoophagus	HISTERIDAE	Cyclobacanius soliman (Marseul 1862)	0	Erdemli - TUR	TUc10	36.4239	34.0958	Mustafa Coskun, Tamer Kayis, Nicklas Jansson	2005-04-20	2005-08-11	0.9	Cyclobacanius soliman (Marseul 1862)
Zoophagus	HISTERIDAE	Acritus minutus (Herbst 1792)	0	Erdemli - TUR	TUc2	36.4239	34.0958	Mustafa Coskun, Tamer Kayis, Nicklas Jansson	2005-04-20	2005-08-11	0.9	Acritus minutus (Herbst 1792)
Zoophagus	HISTERIDAE	Cyclobacanius soliman (Marseul 1862)	0	Erdemli - TUR	TUc2	36.4239	34.0958	Mustafa Coskun, Tamer Kayis, Nicklas Jansson	2005-04-20	2005-08-11	0.9	Cyclobacanius soliman (Marseul 1862)
Zoophagus	HISTERIDAE	Acritus minutus (Herbst 1792)	0	Erdemli - TUR	TUc3	36.4239	34.0958	Mustafa Coskun, Tamer Kayis, Nicklas Jansson	2005-04-20	2005-08-11	0.9	Acritus minutus (Herbst 1792)
Zoophagus	HISTERIDAE	Cyclobacanius soliman (Marseul 1862)	0	Erdemli - TUR	TUc3	36.4239	34.0958	Mustafa Coskun, Tamer Kayis, Nicklas Jansson	2005-04-20	2005-08-11	0.9	Cyclobacanius soliman (Marseul 1862)
Zoophagus	HISTERIDAE	Acritus minutus (Herbst 1792)	0	Erdemli - TUR	TUc4	36.4239	34.0958	Mustafa Coskun, Tamer Kayis, Nicklas Jansson	2005-04-20	2005-08-11	0.9	Acritus minutus (Herbst 1792)
Zoophagus	HISTERIDAE	Cyclobacanius soliman (Marseul 1862)	0	Erdemli - TUR	TUc4	36.4239	34.0958	Mustafa Coskun, Tamer Kayis, Nicklas Jansson	2005-04-20	2005-08-11	0.9	Cyclobacanius soliman (Marseul 1862)
Zoophagus	HISTERIDAE	Acritus minutus (Herbst 1792)	0	Erdemli - TUR	TUc5	36.4239	34.0958	Mustafa Coskun, Tamer Kayis, Nicklas Jansson	2005-04-20	2005-08-11	0.9	Acritus minutus (Herbst 1792)
Zoophagus	HISTERIDAE	Cyclobacanius soliman (Marseul 1862)	0	Erdemli - TUR	TUc5	36.4239	34.0958	Mustafa Coskun, Tamer Kayis, Nicklas Jansson	2005-04-20	2005-08-11	0.9	Cyclobacanius soliman (Marseul 1862)
Zoophagus	HISTERIDAE	Acritus minutus (Herbst 1792)	0	Erdemli - TUR	TUc6	36.4239	34.0958	Mustafa Coskun, Tamer Kayis, Nicklas Jansson	2005-04-20	2005-08-11	0.9	Acritus minutus (Herbst 1792)
Zoophagus	HISTERIDAE	Cyclobacanius soliman (Marseul 1862)	0	Erdemli - TUR	TUc6	36.4239	34.0958	Mustafa Coskun, Tamer Kayis, Nicklas Jansson	2005-04-20	2005-08-11	0.9	Cyclobacanius soliman (Marseul 1862)
Zoophagus	HISTERIDAE	Acritus minutus (Herbst 1792)	0	Erdemli - TUR	TUc7	36.4239	34.0958	Mustafa Coskun, Tamer Kayis, Nicklas Jansson	2005-04-20	2005-08-11	0.9	Acritus minutus (Herbst 1792)
Zoophagus	HISTERIDAE	Cyclobacanius soliman (Marseul 1862)	0	Erdemli - TUR	TUc7	36.4239	34.0958	Mustafa Coskun, Tamer Kayis, Nicklas Jansson	2005-04-20	2005-08-11	0.9	Cyclobacanius soliman (Marseul 1862)
Zoophagus	HISTERIDAE	Acritus minutus (Herbst 1792)	0	Erdemli - TUR	TUc8	36.4239	34.0958	Mustafa Coskun, Tamer Kayis, Nicklas Jansson	2005-04-20	2005-08-11	0.9	Acritus minutus (Herbst 1792)
Zoophagus	HISTERIDAE	Cyclobacanius soliman (Marseul 1862)	0	Erdemli - TUR	TUc8	36.4239	34.0958	Mustafa Coskun, Tamer Kayis, Nicklas Jansson	2005-04-20	2005-08-11	0.9	Cyclobacanius soliman (Marseul 1862)
Zoophagus	HISTERIDAE	Acritus minutus (Herbst 1792)	0	Erdemli - TUR	TUc9	36.4239	34.0958	Mustafa Coskun, Tamer Kayis, Nicklas Jansson	2005-04-20	2005-08-11	0.9	Acritus minutus (Herbst 1792)
Zoophagus	HISTERIDAE	Cyclobacanius soliman (Marseul 1862)	0	Erdemli - TUR	TUc9	36.4239	34.0958	Mustafa Coskun, Tamer Kayis, Nicklas Jansson	2005-04-20	2005-08-11	0.9	Cyclobacanius soliman (Marseul 1862)
Zoophagus	HISTERIDAE	Acritus minutus (Herbst 1792)	0	GÃ¼lnar - TUR	TUd1	36.3051	33.7559	Mustafa Coskun, Tamer Kayis, Nicklas Jansson	2006-05-01	2006-08-26	0.9	Acritus minutus (Herbst 1792)
Zoophagus	HISTERIDAE	Cyclobacanius soliman (Marseul 1862)	0	GÃ¼lnar - TUR	TUd1	36.3051	33.7559	Mustafa Coskun, Tamer Kayis, Nicklas Jansson	2006-05-01	2006-08-26	0.9	Cyclobacanius soliman (Marseul 1862)
Zoophagus	HISTERIDAE	Acritus minutus (Herbst 1792)	0	GÃ¼lnar - TUR	TUd10	36.3051	33.7559	Mustafa Coskun, Tamer Kayis, Nicklas Jansson	2006-05-01	2006-08-26	0.9	Acritus minutus (Herbst 1792)
Zoophagus	HISTERIDAE	Cyclobacanius soliman (Marseul 1862)	0	GÃ¼lnar - TUR	TUd10	36.3051	33.7559	Mustafa Coskun, Tamer Kayis, Nicklas Jansson	2006-05-01	2006-08-26	0.9	Cyclobacanius soliman (Marseul 1862)
Zoophagus	HISTERIDAE	Acritus minutus (Herbst 1792)	0	GÃ¼lnar - TUR	TUd2	36.3051	33.7559	Mustafa Coskun, Tamer Kayis, Nicklas Jansson	2006-05-01	2006-08-26	0.9	Acritus minutus (Herbst 1792)
Zoophagus	HISTERIDAE	Cyclobacanius soliman (Marseul 1862)	0	GÃ¼lnar - TUR	TUd2	36.3051	33.7559	Mustafa Coskun, Tamer Kayis, Nicklas Jansson	2006-05-01	2006-08-26	0.9	Cyclobacanius soliman (Marseul 1862)
Zoophagus	HISTERIDAE	Acritus minutus (Herbst 1792)	0	GÃ¼lnar - TUR	TUd3	36.3051	33.7559	Mustafa Coskun, Tamer Kayis, Nicklas Jansson	2006-05-01	2006-08-26	0.9	Acritus minutus (Herbst 1792)
Zoophagus	HISTERIDAE	Cyclobacanius soliman (Marseul 1862)	0	GÃ¼lnar - TUR	TUd3	36.3051	33.7559	Mustafa Coskun, Tamer Kayis, Nicklas Jansson	2006-05-01	2006-08-26	0.9	Cyclobacanius soliman (Marseul 1862)
Zoophagus	HISTERIDAE	Acritus minutus (Herbst 1792)	0	GÃ¼lnar - TUR	TUd4	36.3051	33.7559	Mustafa Coskun, Tamer Kayis, Nicklas Jansson	2006-05-01	2006-08-26	0.9	Acritus minutus (Herbst 1792)
Zoophagus	HISTERIDAE	Cyclobacanius soliman (Marseul 1862)	0	GÃ¼lnar - TUR	TUd4	36.3051	33.7559	Mustafa Coskun, Tamer Kayis, Nicklas Jansson	2006-05-01	2006-08-26	0.9	Cyclobacanius soliman (Marseul 1862)
Zoophagus	HISTERIDAE	Acritus minutus (Herbst 1792)	0	GÃ¼lnar - TUR	TUd5	36.3051	33.7559	Mustafa Coskun, Tamer Kayis, Nicklas Jansson	2006-05-01	2006-08-26	0.9	Acritus minutus (Herbst 1792)
Zoophagus	HISTERIDAE	Cyclobacanius soliman (Marseul 1862)	0	GÃ¼lnar - TUR	TUd5	36.3051	33.7559	Mustafa Coskun, Tamer Kayis, Nicklas Jansson	2006-05-01	2006-08-26	0.9	Cyclobacanius soliman (Marseul 1862)
Zoophagus	HISTERIDAE	Acritus minutus (Herbst 1792)	0	GÃ¼lnar - TUR	TUd6	36.3051	33.7559	Mustafa Coskun, Tamer Kayis, Nicklas Jansson	2006-05-01	2006-08-26	0.9	Acritus minutus (Herbst 1792)
Zoophagus	HISTERIDAE	Cyclobacanius soliman (Marseul 1862)	0	GÃ¼lnar - TUR	TUd6	36.3051	33.7559	Mustafa Coskun, Tamer Kayis, Nicklas Jansson	2006-05-01	2006-08-26	0.9	Cyclobacanius soliman (Marseul 1862)
Zoophagus	HISTERIDAE	Acritus minutus (Herbst 1792)	0	GÃ¼lnar - TUR	TUd7	36.3051	33.7559	Mustafa Coskun, Tamer Kayis, Nicklas Jansson	2006-05-01	2006-08-26	0.9	Acritus minutus (Herbst 1792)
Zoophagus	HISTERIDAE	Cyclobacanius soliman (Marseul 1862)	0	GÃ¼lnar - TUR	TUd7	36.3051	33.7559	Mustafa Coskun, Tamer Kayis, Nicklas Jansson	2006-05-01	2006-08-26	0.9	Cyclobacanius soliman (Marseul 1862)
Zoophagus	HISTERIDAE	Acritus minutus (Herbst 1792)	0	GÃ¼lnar - TUR	TUd8	36.3051	33.7559	Mustafa Coskun, Tamer Kayis, Nicklas Jansson	2006-05-01	2006-08-26	0.9	Acritus minutus (Herbst 1792)
Zoophagus	HISTERIDAE	Cyclobacanius soliman (Marseul 1862)	0	GÃ¼lnar - TUR	TUd8	36.3051	33.7559	Mustafa Coskun, Tamer Kayis, Nicklas Jansson	2006-05-01	2006-08-26	0.9	Cyclobacanius soliman (Marseul 1862)
Zoophagus	HISTERIDAE	Acritus minutus (Herbst 1792)	0	GÃ¼lnar - TUR	TUd9	36.3051	33.7559	Mustafa Coskun, Tamer Kayis, Nicklas Jansson	2006-05-01	2006-08-26	0.9	Acritus minutus (Herbst 1792)
Zoophagus	HISTERIDAE	Cyclobacanius soliman (Marseul 1862)	0	GÃ¼lnar - TUR	TUd9	36.3051	33.7559	Mustafa Coskun, Tamer Kayis, Nicklas Jansson	2006-05-01	2006-08-26	0.9	Cyclobacanius soliman (Marseul 1862)
Zoophagus	HISTERIDAE	Acritus minutus (Herbst 1792)	0	Kasnak - TUR	TUe1	37.4426	30.4943	Mustafa Avci, Nicklas Jansson	2007-04-10	2007-09-11	0.9	Acritus minutus (Herbst 1792)
Zoophagus	HISTERIDAE	Cyclobacanius soliman (Marseul 1862)	0	Kasnak - TUR	TUe1	37.4426	30.4943	Mustafa Avci, Nicklas Jansson	2007-04-10	2007-09-11	0.9	Cyclobacanius soliman (Marseul 1862)
Zoophagus	HISTERIDAE	Acritus minutus (Herbst 1792)	0	Kasnak - TUR	TUe10	37.4426	30.4943	Mustafa Avci, Nicklas Jansson	2007-04-10	2007-09-11	0.9	Acritus minutus (Herbst 1792)
Zoophagus	HISTERIDAE	Cyclobacanius soliman (Marseul 1862)	0	Kasnak - TUR	TUe10	37.4426	30.4943	Mustafa Avci, Nicklas Jansson	2007-04-10	2007-09-11	0.9	Cyclobacanius soliman (Marseul 1862)
Zoophagus	HISTERIDAE	Acritus minutus (Herbst 1792)	0	Kasnak - TUR	TUe2	37.4426	30.4943	Mustafa Avci, Nicklas Jansson	2007-04-10	2007-09-11	0.9	Acritus minutus (Herbst 1792)
Zoophagus	HISTERIDAE	Cyclobacanius soliman (Marseul 1862)	0	Kasnak - TUR	TUe2	37.4426	30.4943	Mustafa Avci, Nicklas Jansson	2007-04-10	2007-09-11	0.9	Cyclobacanius soliman (Marseul 1862)
Zoophagus	HISTERIDAE	Acritus minutus (Herbst 1792)	0	Kasnak - TUR	TUe3	37.4426	30.4943	Mustafa Avci, Nicklas Jansson	2007-04-10	2007-09-11	0.9	Acritus minutus (Herbst 1792)
Zoophagus	HISTERIDAE	Cyclobacanius soliman (Marseul 1862)	0	Kasnak - TUR	TUe3	37.4426	30.4943	Mustafa Avci, Nicklas Jansson	2007-04-10	2007-09-11	0.9	Cyclobacanius soliman (Marseul 1862)
Zoophagus	HISTERIDAE	Acritus minutus (Herbst 1792)	0	Kasnak - TUR	TUe4	37.4426	30.4943	Mustafa Avci, Nicklas Jansson	2007-04-10	2007-09-11	0.9	Acritus minutus (Herbst 1792)
Zoophagus	HISTERIDAE	Cyclobacanius soliman (Marseul 1862)	0	Kasnak - TUR	TUe4	37.4426	30.4943	Mustafa Avci, Nicklas Jansson	2007-04-10	2007-09-11	0.9	Cyclobacanius soliman (Marseul 1862)
Zoophagus	HISTERIDAE	Acritus minutus (Herbst 1792)	0	Kasnak - TUR	TUe5	37.4426	30.4943	Mustafa Avci, Nicklas Jansson	2007-04-10	2007-09-11	0.9	Acritus minutus (Herbst 1792)
Zoophagus	HISTERIDAE	Cyclobacanius soliman (Marseul 1862)	0	Kasnak - TUR	TUe5	37.4426	30.4943	Mustafa Avci, Nicklas Jansson	2007-04-10	2007-09-11	0.9	Cyclobacanius soliman (Marseul 1862)
Zoophagus	HISTERIDAE	Acritus minutus (Herbst 1792)	0	Kasnak - TUR	TUe6	37.4426	30.4943	Mustafa Avci, Nicklas Jansson	2007-04-10	2007-09-11	0.9	Acritus minutus (Herbst 1792)
Zoophagus	HISTERIDAE	Cyclobacanius soliman (Marseul 1862)	0	Kasnak - TUR	TUe6	37.4426	30.4943	Mustafa Avci, Nicklas Jansson	2007-04-10	2007-09-11	0.9	Cyclobacanius soliman (Marseul 1862)
Zoophagus	HISTERIDAE	Acritus minutus (Herbst 1792)	0	Kasnak - TUR	TUe7	37.4426	30.4943	Mustafa Avci, Nicklas Jansson	2007-04-10	2007-09-11	0.9	Acritus minutus (Herbst 1792)
Zoophagus	HISTERIDAE	Cyclobacanius soliman (Marseul 1862)	0	Kasnak - TUR	TUe7	37.4426	30.4943	Mustafa Avci, Nicklas Jansson	2007-04-10	2007-09-11	0.9	Cyclobacanius soliman (Marseul 1862)
Zoophagus	HISTERIDAE	Acritus minutus (Herbst 1792)	0	Kasnak - TUR	TUe8	37.4426	30.4943	Mustafa Avci, Nicklas Jansson	2007-04-10	2007-09-11	0.9	Acritus minutus (Herbst 1792)
Zoophagus	HISTERIDAE	Cyclobacanius soliman (Marseul 1862)	0	Kasnak - TUR	TUe8	37.4426	30.4943	Mustafa Avci, Nicklas Jansson	2007-04-10	2007-09-11	0.9	Cyclobacanius soliman (Marseul 1862)
Zoophagus	HISTERIDAE	Acritus minutus (Herbst 1792)	0	Kasnak - TUR	TUe9	37.4426	30.4943	Mustafa Avci, Nicklas Jansson	2007-04-10	2007-09-11	0.9	Acritus minutus (Herbst 1792)
Zoophagus	HISTERIDAE	Cyclobacanius soliman (Marseul 1862)	0	Kasnak - TUR	TUe9	37.4426	30.4943	Mustafa Avci, Nicklas Jansson	2007-04-10	2007-09-11	0.9	Cyclobacanius soliman (Marseul 1862)
Zoophagus	HISTERIDAE	Acritus minutus (Herbst 1792)	0	GÃ¶lhisar - TUR	TUf1	36.5824	29.2809	Mustafa Avci, Nicklas Jansson	2009-05-01	2009-08-30	0.9	Acritus minutus (Herbst 1792)
Zoophagus	HISTERIDAE	Cyclobacanius soliman (Marseul 1862)	0	GÃ¶lhisar - TUR	TUf1	36.5824	29.2809	Mustafa Avci, Nicklas Jansson	2009-05-01	2009-08-30	0.9	Cyclobacanius soliman (Marseul 1862)
Zoophagus	HISTERIDAE	Acritus minutus (Herbst 1792)	0	GÃ¶lhisar - TUR	TUf10	36.5824	29.2809	Mustafa Avci, Nicklas Jansson	2009-05-01	2009-08-30	0.9	Acritus minutus (Herbst 1792)
Zoophagus	HISTERIDAE	Cyclobacanius soliman (Marseul 1862)	0	GÃ¶lhisar - TUR	TUf10	36.5824	29.2809	Mustafa Avci, Nicklas Jansson	2009-05-01	2009-08-30	0.9	Cyclobacanius soliman (Marseul 1862)
Zoophagus	HISTERIDAE	Acritus minutus (Herbst 1792)	0	GÃ¶lhisar - TUR	TUf2	36.5824	29.2809	Mustafa Avci, Nicklas Jansson	2009-05-01	2009-08-30	0.9	Acritus minutus (Herbst 1792)
Zoophagus	HISTERIDAE	Cyclobacanius soliman (Marseul 1862)	0	GÃ¶lhisar - TUR	TUf2	36.5824	29.2809	Mustafa Avci, Nicklas Jansson	2009-05-01	2009-08-30	0.9	Cyclobacanius soliman (Marseul 1862)
Zoophagus	HISTERIDAE	Acritus minutus (Herbst 1792)	0	GÃ¶lhisar - TUR	TUf3	36.5824	29.2809	Mustafa Avci, Nicklas Jansson	2009-05-01	2009-08-30	0.9	Acritus minutus (Herbst 1792)
Zoophagus	HISTERIDAE	Cyclobacanius soliman (Marseul 1862)	0	GÃ¶lhisar - TUR	TUf3	36.5824	29.2809	Mustafa Avci, Nicklas Jansson	2009-05-01	2009-08-30	0.9	Cyclobacanius soliman (Marseul 1862)
Zoophagus	HISTERIDAE	Acritus minutus (Herbst 1792)	0	GÃ¶lhisar - TUR	TUf4	36.5824	29.2809	Mustafa Avci, Nicklas Jansson	2009-05-01	2009-08-30	0.9	Acritus minutus (Herbst 1792)
Zoophagus	HISTERIDAE	Cyclobacanius soliman (Marseul 1862)	0	GÃ¶lhisar - TUR	TUf4	36.5824	29.2809	Mustafa Avci, Nicklas Jansson	2009-05-01	2009-08-30	0.9	Cyclobacanius soliman (Marseul 1862)
Zoophagus	HISTERIDAE	Acritus minutus (Herbst 1792)	0	GÃ¶lhisar - TUR	TUf5	36.5824	29.2809	Mustafa Avci, Nicklas Jansson	2009-05-01	2009-08-30	0.9	Acritus minutus (Herbst 1792)
Zoophagus	HISTERIDAE	Cyclobacanius soliman (Marseul 1862)	0	GÃ¶lhisar - TUR	TUf5	36.5824	29.2809	Mustafa Avci, Nicklas Jansson	2009-05-01	2009-08-30	0.9	Cyclobacanius soliman (Marseul 1862)
Zoophagus	HISTERIDAE	Acritus minutus (Herbst 1792)	0	GÃ¶lhisar - TUR	TUf6	36.5824	29.2809	Mustafa Avci, Nicklas Jansson	2009-05-01	2009-08-30	0.9	Acritus minutus (Herbst 1792)
Zoophagus	HISTERIDAE	Cyclobacanius soliman (Marseul 1862)	0	GÃ¶lhisar - TUR	TUf6	36.5824	29.2809	Mustafa Avci, Nicklas Jansson	2009-05-01	2009-08-30	0.9	Cyclobacanius soliman (Marseul 1862)
Zoophagus	HISTERIDAE	Acritus minutus (Herbst 1792)	0	GÃ¶lhisar - TUR	TUf7	36.5824	29.2809	Mustafa Avci, Nicklas Jansson	2009-05-01	2009-08-30	0.9	Acritus minutus (Herbst 1792)
Zoophagus	HISTERIDAE	Cyclobacanius soliman (Marseul 1862)	0	GÃ¶lhisar - TUR	TUf7	36.5824	29.2809	Mustafa Avci, Nicklas Jansson	2009-05-01	2009-08-30	0.9	Cyclobacanius soliman (Marseul 1862)
Zoophagus	HISTERIDAE	Acritus minutus (Herbst 1792)	0	GÃ¶lhisar - TUR	TUf8	36.5824	29.2809	Mustafa Avci, Nicklas Jansson	2009-05-01	2009-08-30	0.9	Acritus minutus (Herbst 1792)
Zoophagus	HISTERIDAE	Cyclobacanius soliman (Marseul 1862)	0	GÃ¶lhisar - TUR	TUf8	36.5824	29.2809	Mustafa Avci, Nicklas Jansson	2009-05-01	2009-08-30	0.9	Cyclobacanius soliman (Marseul 1862)
Zoophagus	HISTERIDAE	Acritus minutus (Herbst 1792)	0	GÃ¶lhisar - TUR	TUf9	36.5824	29.2809	Mustafa Avci, Nicklas Jansson	2009-05-01	2009-08-30	0.9	Acritus minutus (Herbst 1792)
Zoophagus	HISTERIDAE	Cyclobacanius soliman (Marseul 1862)	0	GÃ¶lhisar - TUR	TUf9	36.5824	29.2809	Mustafa Avci, Nicklas Jansson	2009-05-01	2009-08-30	0.9	Cyclobacanius soliman (Marseul 1862)
Zoophagus	HISTERIDAE	Acritus minutus (Herbst 1792)	0	EPPING FOREST (Barn Hoppitt) - GBR	UKa1	51.38	0.11268	Jeremy Dagley, Imogen Wilde	2003-04-30	2003-08-26	0.9	Acritus minutus (Herbst 1792)
Zoophagus	HISTERIDAE	Cyclobacanius soliman (Marseul 1862)	0	EPPING FOREST (Barn Hoppitt) - GBR	UKa1	51.38	0.11268	Jeremy Dagley, Imogen Wilde	2003-04-30	2003-08-26	0.9	Cyclobacanius soliman (Marseul 1862)
Zoophagus	HISTERIDAE	Acritus minutus (Herbst 1792)	0	EPPING FOREST (Barn Hoppitt) - GBR	UKa10	51.38	0.11268	Jeremy Dagley, Imogen Wilde	2003-04-30	2003-08-26	0.9	Acritus minutus (Herbst 1792)
Zoophagus	HISTERIDAE	Cyclobacanius soliman (Marseul 1862)	0	EPPING FOREST (Barn Hoppitt) - GBR	UKa10	51.38	0.11268	Jeremy Dagley, Imogen Wilde	2003-04-30	2003-08-26	0.9	Cyclobacanius soliman (Marseul 1862)
Zoophagus	HISTERIDAE	Acritus minutus (Herbst 1792)	0	EPPING FOREST (Barn Hoppitt) - GBR	UKa2	51.38	0.11268	Jeremy Dagley, Imogen Wilde	2003-04-30	2003-08-26	0.9	Acritus minutus (Herbst 1792)
Zoophagus	HISTERIDAE	Cyclobacanius soliman (Marseul 1862)	0	EPPING FOREST (Barn Hoppitt) - GBR	UKa2	51.38	0.11268	Jeremy Dagley, Imogen Wilde	2003-04-30	2003-08-26	0.9	Cyclobacanius soliman (Marseul 1862)
Zoophagus	HISTERIDAE	Acritus minutus (Herbst 1792)	0	EPPING FOREST (Barn Hoppitt) - GBR	UKa3	51.38	0.11268	Jeremy Dagley, Imogen Wilde	2003-04-30	2003-08-26	0.9	Acritus minutus (Herbst 1792)
Zoophagus	HISTERIDAE	Cyclobacanius soliman (Marseul 1862)	0	EPPING FOREST (Barn Hoppitt) - GBR	UKa3	51.38	0.11268	Jeremy Dagley, Imogen Wilde	2003-04-30	2003-08-26	0.9	Cyclobacanius soliman (Marseul 1862)
Zoophagus	HISTERIDAE	Acritus minutus (Herbst 1792)	0	EPPING FOREST (Barn Hoppitt) - GBR	UKa4	51.38	0.11268	Jeremy Dagley, Imogen Wilde	2003-04-30	2003-08-26	0.9	Acritus minutus (Herbst 1792)
Zoophagus	HISTERIDAE	Cyclobacanius soliman (Marseul 1862)	0	EPPING FOREST (Barn Hoppitt) - GBR	UKa4	51.38	0.11268	Jeremy Dagley, Imogen Wilde	2003-04-30	2003-08-26	0.9	Cyclobacanius soliman (Marseul 1862)
Zoophagus	HISTERIDAE	Acritus minutus (Herbst 1792)	0	EPPING FOREST (Barn Hoppitt) - GBR	UKa5	51.38	0.11268	Jeremy Dagley, Imogen Wilde	2003-04-30	2003-08-26	0.9	Acritus minutus (Herbst 1792)
Zoophagus	HISTERIDAE	Cyclobacanius soliman (Marseul 1862)	0	EPPING FOREST (Barn Hoppitt) - GBR	UKa5	51.38	0.11268	Jeremy Dagley, Imogen Wilde	2003-04-30	2003-08-26	0.9	Cyclobacanius soliman (Marseul 1862)
Zoophagus	HISTERIDAE	Acritus minutus (Herbst 1792)	0	EPPING FOREST (Barn Hoppitt) - GBR	UKa6	51.38	0.11268	Jeremy Dagley, Imogen Wilde	2003-04-30	2003-08-26	0.9	Acritus minutus (Herbst 1792)
Zoophagus	HISTERIDAE	Cyclobacanius soliman (Marseul 1862)	0	EPPING FOREST (Barn Hoppitt) - GBR	UKa6	51.38	0.11268	Jeremy Dagley, Imogen Wilde	2003-04-30	2003-08-26	0.9	Cyclobacanius soliman (Marseul 1862)
Zoophagus	HISTERIDAE	Acritus minutus (Herbst 1792)	0	EPPING FOREST (Barn Hoppitt) - GBR	UKa7	51.38	0.11268	Jeremy Dagley, Imogen Wilde	2003-04-30	2003-08-26	0.9	Acritus minutus (Herbst 1792)
Zoophagus	HISTERIDAE	Cyclobacanius soliman (Marseul 1862)	0	EPPING FOREST (Barn Hoppitt) - GBR	UKa7	51.38	0.11268	Jeremy Dagley, Imogen Wilde	2003-04-30	2003-08-26	0.9	Cyclobacanius soliman (Marseul 1862)
Zoophagus	HISTERIDAE	Acritus minutus (Herbst 1792)	0	EPPING FOREST (Barn Hoppitt) - GBR	UKa8	51.38	0.11268	Jeremy Dagley, Imogen Wilde	2003-04-30	2003-08-26	0.9	Acritus minutus (Herbst 1792)
Zoophagus	HISTERIDAE	Cyclobacanius soliman (Marseul 1862)	0	EPPING FOREST (Barn Hoppitt) - GBR	UKa8	51.38	0.11268	Jeremy Dagley, Imogen Wilde	2003-04-30	2003-08-26	0.9	Cyclobacanius soliman (Marseul 1862)
Zoophagus	HISTERIDAE	Acritus minutus (Herbst 1792)	0	EPPING FOREST (Barn Hoppitt) - GBR	UKa9	51.38	0.11268	Jeremy Dagley, Imogen Wilde	2003-04-30	2003-08-26	0.9	Acritus minutus (Herbst 1792)
Zoophagus	HISTERIDAE	Cyclobacanius soliman (Marseul 1862)	0	EPPING FOREST (Barn Hoppitt) - GBR	UKa9	51.38	0.11268	Jeremy Dagley, Imogen Wilde	2003-04-30	2003-08-26	0.9	Cyclobacanius soliman (Marseul 1862)
Zoophagus	HISTERIDAE	Acritus minutus (Herbst 1792)	0	Richmond park - GBR	UKb1	51.2642	0.172763	Peter M Hammond	2006-05-02	2006-09-19	0.9	Acritus minutus (Herbst 1792)
Zoophagus	HISTERIDAE	Cyclobacanius soliman (Marseul 1862)	0	Richmond park - GBR	UKb1	51.2642	0.172763	Peter M Hammond	2006-05-02	2006-09-19	0.9	Cyclobacanius soliman (Marseul 1862)
Zoophagus	HISTERIDAE	Acritus minutus (Herbst 1792)	0	Richmond park - GBR	UKb10	51.2642	0.172763	Peter M Hammond	2006-05-02	2006-09-19	0.9	Acritus minutus (Herbst 1792)
Zoophagus	HISTERIDAE	Cyclobacanius soliman (Marseul 1862)	0	Richmond park - GBR	UKb10	51.2642	0.172763	Peter M Hammond	2006-05-02	2006-09-19	0.9	Cyclobacanius soliman (Marseul 1862)
Zoophagus	HISTERIDAE	Acritus minutus (Herbst 1792)	0	Richmond park - GBR	UKb2	51.2642	0.172763	Peter M Hammond	2006-05-02	2006-09-19	0.9	Acritus minutus (Herbst 1792)
Zoophagus	HISTERIDAE	Cyclobacanius soliman (Marseul 1862)	0	Richmond park - GBR	UKb2	51.2642	0.172763	Peter M Hammond	2006-05-02	2006-09-19	0.9	Cyclobacanius soliman (Marseul 1862)
Zoophagus	HISTERIDAE	Acritus minutus (Herbst 1792)	0	Richmond park - GBR	UKb3	51.2642	0.172763	Peter M Hammond	2006-05-02	2006-09-19	0.9	Acritus minutus (Herbst 1792)
Zoophagus	HISTERIDAE	Cyclobacanius soliman (Marseul 1862)	0	Richmond park - GBR	UKb3	51.2642	0.172763	Peter M Hammond	2006-05-02	2006-09-19	0.9	Cyclobacanius soliman (Marseul 1862)
Zoophagus	HISTERIDAE	Acritus minutus (Herbst 1792)	0	Richmond park - GBR	UKb4	51.2642	0.172763	Peter M Hammond	2006-05-02	2006-09-19	0.9	Acritus minutus (Herbst 1792)
Zoophagus	HISTERIDAE	Cyclobacanius soliman (Marseul 1862)	0	Richmond park - GBR	UKb4	51.2642	0.172763	Peter M Hammond	2006-05-02	2006-09-19	0.9	Cyclobacanius soliman (Marseul 1862)
Zoophagus	HISTERIDAE	Acritus minutus (Herbst 1792)	0	Richmond park - GBR	UKb5	51.2642	0.172763	Peter M Hammond	2006-05-02	2006-09-19	0.9	Acritus minutus (Herbst 1792)
Zoophagus	HISTERIDAE	Cyclobacanius soliman (Marseul 1862)	0	Richmond park - GBR	UKb5	51.2642	0.172763	Peter M Hammond	2006-05-02	2006-09-19	0.9	Cyclobacanius soliman (Marseul 1862)
Zoophagus	HISTERIDAE	Acritus minutus (Herbst 1792)	0	Richmond park - GBR	UKb6	51.2642	0.172763	Peter M Hammond	2006-05-02	2006-09-19	0.9	Acritus minutus (Herbst 1792)
Zoophagus	HISTERIDAE	Cyclobacanius soliman (Marseul 1862)	0	Richmond park - GBR	UKb6	51.2642	0.172763	Peter M Hammond	2006-05-02	2006-09-19	0.9	Cyclobacanius soliman (Marseul 1862)
Zoophagus	HISTERIDAE	Acritus minutus (Herbst 1792)	0	Richmond park - GBR	UKb7	51.2642	0.172763	Peter M Hammond	2006-05-02	2006-09-19	0.9	Acritus minutus (Herbst 1792)
Zoophagus	HISTERIDAE	Cyclobacanius soliman (Marseul 1862)	0	Richmond park - GBR	UKb7	51.2642	0.172763	Peter M Hammond	2006-05-02	2006-09-19	0.9	Cyclobacanius soliman (Marseul 1862)
Zoophagus	HISTERIDAE	Acritus minutus (Herbst 1792)	0	Richmond park - GBR	UKb8	51.2642	0.172763	Peter M Hammond	2006-05-02	2006-09-19	0.9	Acritus minutus (Herbst 1792)
Zoophagus	HISTERIDAE	Cyclobacanius soliman (Marseul 1862)	0	Richmond park - GBR	UKb8	51.2642	0.172763	Peter M Hammond	2006-05-02	2006-09-19	0.9	Cyclobacanius soliman (Marseul 1862)
Zoophagus	HISTERIDAE	Acritus minutus (Herbst 1792)	0	Richmond park - GBR	UKb9	51.2642	0.172763	Peter M Hammond	2006-05-02	2006-09-19	0.9	Acritus minutus (Herbst 1792)
Zoophagus	HISTERIDAE	Cyclobacanius soliman (Marseul 1862)	0	Richmond park - GBR	UKb9	51.2642	0.172763	Peter M Hammond	2006-05-02	2006-09-19	0.9	Cyclobacanius soliman (Marseul 1862)
Zoophagus	HISTERIDAE	Bacanius consobrinus (AubÃ© 1850)	0	Pohansko_CZb_CZE	CZb1	48.431	16.5427	JiÅ™Ã­ SchlaghamerskÃ½, Jan Budka	2010-04-21	2010-10-04	1	Bacanius consobrinus (AubÃ© 1850)
Zoophagus	HISTERIDAE	Eubrachium hispidulum (Bremi-Wolf 1855)	0	Pohansko_CZb_CZE	CZb1	48.431	16.5427	JiÅ™Ã­ SchlaghamerskÃ½, Jan Budka	2010-04-21	2010-10-04	1	Eubrachium hispidulum (Bremi-Wolf 1855)
Zoophagus	HISTERIDAE	Bacanius consobrinus (AubÃ© 1850)	0	Pohansko_CZb_CZE	CZb10	48.431	16.5427	JiÅ™Ã­ SchlaghamerskÃ½, Jan Budka	2010-04-21	2010-10-04	1	Bacanius consobrinus (AubÃ© 1850)
Zoophagus	HISTERIDAE	Eubrachium hispidulum (Bremi-Wolf 1855)	0	Pohansko_CZb_CZE	CZb10	48.431	16.5427	JiÅ™Ã­ SchlaghamerskÃ½, Jan Budka	2010-04-21	2010-10-04	1	Eubrachium hispidulum (Bremi-Wolf 1855)
Zoophagus	HISTERIDAE	Bacanius consobrinus (AubÃ© 1850)	0	Pohansko_CZb_CZE	CZb2	48.431	16.5427	JiÅ™Ã­ SchlaghamerskÃ½, Jan Budka	2010-04-21	2010-10-04	1	Bacanius consobrinus (AubÃ© 1850)
Zoophagus	HISTERIDAE	Eubrachium hispidulum (Bremi-Wolf 1855)	0	Pohansko_CZb_CZE	CZb2	48.431	16.5427	JiÅ™Ã­ SchlaghamerskÃ½, Jan Budka	2010-04-21	2010-10-04	1	Eubrachium hispidulum (Bremi-Wolf 1855)
Zoophagus	HISTERIDAE	Bacanius consobrinus (AubÃ© 1850)	0	Pohansko_CZb_CZE	CZb3	48.431	16.5427	JiÅ™Ã­ SchlaghamerskÃ½, Jan Budka	2010-04-21	2010-10-04	1	Bacanius consobrinus (AubÃ© 1850)
Zoophagus	HISTERIDAE	Eubrachium hispidulum (Bremi-Wolf 1855)	0	Pohansko_CZb_CZE	CZb3	48.431	16.5427	JiÅ™Ã­ SchlaghamerskÃ½, Jan Budka	2010-04-21	2010-10-04	1	Eubrachium hispidulum (Bremi-Wolf 1855)
Zoophagus	HISTERIDAE	Bacanius consobrinus (AubÃ© 1850)	0	Pohansko_CZb_CZE	CZb4	48.431	16.5427	JiÅ™Ã­ SchlaghamerskÃ½, Jan Budka	2010-04-21	2010-10-04	1	Bacanius consobrinus (AubÃ© 1850)
Zoophagus	HISTERIDAE	Eubrachium hispidulum (Bremi-Wolf 1855)	0	Pohansko_CZb_CZE	CZb4	48.431	16.5427	JiÅ™Ã­ SchlaghamerskÃ½, Jan Budka	2010-04-21	2010-10-04	1	Eubrachium hispidulum (Bremi-Wolf 1855)
Zoophagus	HISTERIDAE	Bacanius consobrinus (AubÃ© 1850)	0	Pohansko_CZb_CZE	CZb5	48.431	16.5427	JiÅ™Ã­ SchlaghamerskÃ½, Jan Budka	2010-04-21	2010-10-04	1	Bacanius consobrinus (AubÃ© 1850)
Zoophagus	HISTERIDAE	Eubrachium hispidulum (Bremi-Wolf 1855)	0	Pohansko_CZb_CZE	CZb5	48.431	16.5427	JiÅ™Ã­ SchlaghamerskÃ½, Jan Budka	2010-04-21	2010-10-04	1	Eubrachium hispidulum (Bremi-Wolf 1855)
Zoophagus	HISTERIDAE	Bacanius consobrinus (AubÃ© 1850)	0	Pohansko_CZb_CZE	CZb6	48.431	16.5427	JiÅ™Ã­ SchlaghamerskÃ½, Jan Budka	2010-04-21	2010-10-04	1	Bacanius consobrinus (AubÃ© 1850)
Zoophagus	HISTERIDAE	Eubrachium hispidulum (Bremi-Wolf 1855)	0	Pohansko_CZb_CZE	CZb6	48.431	16.5427	JiÅ™Ã­ SchlaghamerskÃ½, Jan Budka	2010-04-21	2010-10-04	1	Eubrachium hispidulum (Bremi-Wolf 1855)
Zoophagus	HISTERIDAE	Bacanius consobrinus (AubÃ© 1850)	0	Pohansko_CZb_CZE	CZb7	48.431	16.5427	JiÅ™Ã­ SchlaghamerskÃ½, Jan Budka	2010-04-21	2010-10-04	1	Bacanius consobrinus (AubÃ© 1850)
Zoophagus	HISTERIDAE	Eubrachium hispidulum (Bremi-Wolf 1855)	0	Pohansko_CZb_CZE	CZb7	48.431	16.5427	JiÅ™Ã­ SchlaghamerskÃ½, Jan Budka	2010-04-21	2010-10-04	1	Eubrachium hispidulum (Bremi-Wolf 1855)
Zoophagus	HISTERIDAE	Bacanius consobrinus (AubÃ© 1850)	0	Pohansko_CZb_CZE	CZb8	48.431	16.5427	JiÅ™Ã­ SchlaghamerskÃ½, Jan Budka	2010-04-21	2010-10-04	1	Bacanius consobrinus (AubÃ© 1850)
Zoophagus	HISTERIDAE	Eubrachium hispidulum (Bremi-Wolf 1855)	0	Pohansko_CZb_CZE	CZb8	48.431	16.5427	JiÅ™Ã­ SchlaghamerskÃ½, Jan Budka	2010-04-21	2010-10-04	1	Eubrachium hispidulum (Bremi-Wolf 1855)
Zoophagus	HISTERIDAE	Bacanius consobrinus (AubÃ© 1850)	0	Pohansko_CZb_CZE	CZb9	48.431	16.5427	JiÅ™Ã­ SchlaghamerskÃ½, Jan Budka	2010-04-21	2010-10-04	1	Bacanius consobrinus (AubÃ© 1850)
Zoophagus	HISTERIDAE	Eubrachium hispidulum (Bremi-Wolf 1855)	0	Pohansko_CZb_CZE	CZb9	48.431	16.5427	JiÅ™Ã­ SchlaghamerskÃ½, Jan Budka	2010-04-21	2010-10-04	1	Eubrachium hispidulum (Bremi-Wolf 1855)
Zoophagus	HISTERIDAE	Bacanius consobrinus (AubÃ© 1850)	0	Morava (E of Kyjovka river) - CZE	CZc15	48.4403	16.5946	Lukas Cizek et al_	2012-04-25	2012-09-07	1	Bacanius consobrinus (AubÃ© 1850)
Zoophagus	HISTERIDAE	Eubrachium hispidulum (Bremi-Wolf 1855)	0	Morava (E of Kyjovka river) - CZE	CZc15	48.4403	16.5946	Lukas Cizek et al_	2012-04-25	2012-09-07	1	Eubrachium hispidulum (Bremi-Wolf 1855)
Zoophagus	HISTERIDAE	Bacanius consobrinus (AubÃ© 1850)	0	Morava (E of Kyjovka river) - CZE	CZc21	48.4403	16.5946	Lukas Cizek et al_	2012-04-25	2012-09-07	1	Bacanius consobrinus (AubÃ© 1850)
Zoophagus	HISTERIDAE	Eubrachium hispidulum (Bremi-Wolf 1855)	0	Morava (E of Kyjovka river) - CZE	CZc21	48.4403	16.5946	Lukas Cizek et al_	2012-04-25	2012-09-07	1	Eubrachium hispidulum (Bremi-Wolf 1855)
Zoophagus	HISTERIDAE	Bacanius consobrinus (AubÃ© 1850)	0	Morava (E of Kyjovka river) - CZE	CZc233	48.4403	16.5946	Lukas Cizek et al_	2012-04-25	2012-09-07	1	Bacanius consobrinus (AubÃ© 1850)
Zoophagus	HISTERIDAE	Eubrachium hispidulum (Bremi-Wolf 1855)	0	Morava (E of Kyjovka river) - CZE	CZc233	48.4403	16.5946	Lukas Cizek et al_	2012-04-25	2012-09-07	1	Eubrachium hispidulum (Bremi-Wolf 1855)
Zoophagus	HISTERIDAE	Bacanius consobrinus (AubÃ© 1850)	0	Morava (E of Kyjovka river) - CZE	CZc250	48.4403	16.5946	Lukas Cizek et al_	2012-04-25	2012-09-07	1	Bacanius consobrinus (AubÃ© 1850)
Zoophagus	HISTERIDAE	Eubrachium hispidulum (Bremi-Wolf 1855)	0	Morava (E of Kyjovka river) - CZE	CZc250	48.4403	16.5946	Lukas Cizek et al_	2012-04-25	2012-09-07	1	Eubrachium hispidulum (Bremi-Wolf 1855)
Zoophagus	HISTERIDAE	Bacanius consobrinus (AubÃ© 1850)	0	Morava (E of Kyjovka river) - CZE	CZc281	48.4403	16.5946	Lukas Cizek et al_	2012-04-25	2012-09-07	1	Bacanius consobrinus (AubÃ© 1850)
Zoophagus	HISTERIDAE	Eubrachium hispidulum (Bremi-Wolf 1855)	0	Morava (E of Kyjovka river) - CZE	CZc281	48.4403	16.5946	Lukas Cizek et al_	2012-04-25	2012-09-07	1	Eubrachium hispidulum (Bremi-Wolf 1855)
Zoophagus	HISTERIDAE	Bacanius consobrinus (AubÃ© 1850)	0	Morava (E of Kyjovka river) - CZE	CZc282	48.4403	16.5946	Lukas Cizek et al_	2012-04-25	2012-09-07	1	Bacanius consobrinus (AubÃ© 1850)
Zoophagus	HISTERIDAE	Eubrachium hispidulum (Bremi-Wolf 1855)	0	Morava (E of Kyjovka river) - CZE	CZc282	48.4403	16.5946	Lukas Cizek et al_	2012-04-25	2012-09-07	1	Eubrachium hispidulum (Bremi-Wolf 1855)
Zoophagus	HISTERIDAE	Bacanius consobrinus (AubÃ© 1850)	0	Morava (E of Kyjovka river) - CZE	CZc29	48.4403	16.5946	Lukas Cizek et al_	2012-04-25	2012-09-07	1	Bacanius consobrinus (AubÃ© 1850)
Zoophagus	HISTERIDAE	Eubrachium hispidulum (Bremi-Wolf 1855)	0	Morava (E of Kyjovka river) - CZE	CZc29	48.4403	16.5946	Lukas Cizek et al_	2012-04-25	2012-09-07	1	Eubrachium hispidulum (Bremi-Wolf 1855)
Zoophagus	HISTERIDAE	Bacanius consobrinus (AubÃ© 1850)	0	Morava (E of Kyjovka river) - CZE	CZc3	48.4403	16.5946	Lukas Cizek et al_	2012-04-25	2012-09-07	1	Bacanius consobrinus (AubÃ© 1850)
Zoophagus	HISTERIDAE	Eubrachium hispidulum (Bremi-Wolf 1855)	0	Morava (E of Kyjovka river) - CZE	CZc3	48.4403	16.5946	Lukas Cizek et al_	2012-04-25	2012-09-07	1	Eubrachium hispidulum (Bremi-Wolf 1855)
Zoophagus	HISTERIDAE	Bacanius consobrinus (AubÃ© 1850)	0	Morava (E of Kyjovka river) - CZE	CZc43	48.4403	16.5946	Lukas Cizek et al_	2012-04-25	2012-09-07	1	Bacanius consobrinus (AubÃ© 1850)
Zoophagus	HISTERIDAE	Eubrachium hispidulum (Bremi-Wolf 1855)	0	Morava (E of Kyjovka river) - CZE	CZc43	48.4403	16.5946	Lukas Cizek et al_	2012-04-25	2012-09-07	1	Eubrachium hispidulum (Bremi-Wolf 1855)
Zoophagus	HISTERIDAE	Bacanius consobrinus (AubÃ© 1850)	0	Morava (E of Kyjovka river) - CZE	CZc53	48.4403	16.5946	Lukas Cizek et al_	2012-04-25	2012-09-07	1	Bacanius consobrinus (AubÃ© 1850)
Zoophagus	HISTERIDAE	Eubrachium hispidulum (Bremi-Wolf 1855)	0	Morava (E of Kyjovka river) - CZE	CZc53	48.4403	16.5946	Lukas Cizek et al_	2012-04-25	2012-09-07	1	Eubrachium hispidulum (Bremi-Wolf 1855)
Zoophagus	HISTERIDAE	Bacanius consobrinus (AubÃ© 1850)	0	Dyje, Breclav - CZE	CZd160	48.4746	16.5114	Lukas Cizek et al_	2012-04-25	2012-09-07	1	Bacanius consobrinus (AubÃ© 1850)
Zoophagus	HISTERIDAE	Eubrachium hispidulum (Bremi-Wolf 1855)	0	Dyje, Breclav - CZE	CZd160	48.4746	16.5114	Lukas Cizek et al_	2012-04-25	2012-09-07	1	Eubrachium hispidulum (Bremi-Wolf 1855)
Zoophagus	HISTERIDAE	Bacanius consobrinus (AubÃ© 1850)	0	Dyje, Breclav - CZE	CZd207	48.4746	16.5114	Lukas Cizek et al_	2012-04-25	2012-09-07	1	Bacanius consobrinus (AubÃ© 1850)
Zoophagus	HISTERIDAE	Eubrachium hispidulum (Bremi-Wolf 1855)	0	Dyje, Breclav - CZE	CZd207	48.4746	16.5114	Lukas Cizek et al_	2012-04-25	2012-09-07	1	Eubrachium hispidulum (Bremi-Wolf 1855)
Zoophagus	HISTERIDAE	Bacanius consobrinus (AubÃ© 1850)	0	Dyje, Breclav - CZE	CZd208	48.4746	16.5114	Lukas Cizek et al_	2012-04-25	2012-09-07	1	Bacanius consobrinus (AubÃ© 1850)
Zoophagus	HISTERIDAE	Eubrachium hispidulum (Bremi-Wolf 1855)	0	Dyje, Breclav - CZE	CZd208	48.4746	16.5114	Lukas Cizek et al_	2012-04-25	2012-09-07	1	Eubrachium hispidulum (Bremi-Wolf 1855)
Zoophagus	HISTERIDAE	Bacanius consobrinus (AubÃ© 1850)	0	Dyje, Breclav - CZE	CZd217	48.4746	16.5114	Lukas Cizek et al_	2012-04-25	2012-09-07	1	Bacanius consobrinus (AubÃ© 1850)
Zoophagus	HISTERIDAE	Eubrachium hispidulum (Bremi-Wolf 1855)	0	Dyje, Breclav - CZE	CZd217	48.4746	16.5114	Lukas Cizek et al_	2012-04-25	2012-09-07	1	Eubrachium hispidulum (Bremi-Wolf 1855)
Zoophagus	HISTERIDAE	Bacanius consobrinus (AubÃ© 1850)	0	Dyje, Breclav - CZE	CZd221	48.4746	16.5114	Lukas Cizek et al_	2012-04-25	2012-09-07	1	Bacanius consobrinus (AubÃ© 1850)
Zoophagus	HISTERIDAE	Eubrachium hispidulum (Bremi-Wolf 1855)	0	Dyje, Breclav - CZE	CZd221	48.4746	16.5114	Lukas Cizek et al_	2012-04-25	2012-09-07	1	Eubrachium hispidulum (Bremi-Wolf 1855)
Zoophagus	HISTERIDAE	Bacanius consobrinus (AubÃ© 1850)	0	Dyje, Breclav - CZE	CZd222	48.4746	16.5114	Lukas Cizek et al_	2012-04-25	2012-09-07	1	Bacanius consobrinus (AubÃ© 1850)
Zoophagus	HISTERIDAE	Eubrachium hispidulum (Bremi-Wolf 1855)	0	Dyje, Breclav - CZE	CZd222	48.4746	16.5114	Lukas Cizek et al_	2012-04-25	2012-09-07	1	Eubrachium hispidulum (Bremi-Wolf 1855)
Zoophagus	HISTERIDAE	Bacanius consobrinus (AubÃ© 1850)	0	Dyje, Breclav - CZE	CZd64	48.4746	16.5114	Lukas Cizek et al_	2012-04-25	2012-09-07	1	Bacanius consobrinus (AubÃ© 1850)
Zoophagus	HISTERIDAE	Eubrachium hispidulum (Bremi-Wolf 1855)	0	Dyje, Breclav - CZE	CZd64	48.4746	16.5114	Lukas Cizek et al_	2012-04-25	2012-09-07	1	Eubrachium hispidulum (Bremi-Wolf 1855)
Zoophagus	HISTERIDAE	Bacanius consobrinus (AubÃ© 1850)	0	Dyje, Breclav - CZE	CZd71	48.4746	16.5114	Lukas Cizek et al_	2012-04-25	2012-09-07	1	Bacanius consobrinus (AubÃ© 1850)
Zoophagus	HISTERIDAE	Eubrachium hispidulum (Bremi-Wolf 1855)	0	Dyje, Breclav - CZE	CZd71	48.4746	16.5114	Lukas Cizek et al_	2012-04-25	2012-09-07	1	Eubrachium hispidulum (Bremi-Wolf 1855)
Zoophagus	HISTERIDAE	Bacanius consobrinus (AubÃ© 1850)	0	Dyje, Breclav - CZE	CZd80	48.4746	16.5114	Lukas Cizek et al_	2012-04-25	2012-09-07	1	Bacanius consobrinus (AubÃ© 1850)
Zoophagus	HISTERIDAE	Eubrachium hispidulum (Bremi-Wolf 1855)	0	Dyje, Breclav - CZE	CZd80	48.4746	16.5114	Lukas Cizek et al_	2012-04-25	2012-09-07	1	Eubrachium hispidulum (Bremi-Wolf 1855)
Zoophagus	HISTERIDAE	Bacanius consobrinus (AubÃ© 1850)	0	Dyje, Breclav - CZE	CZd81	48.4746	16.5114	Lukas Cizek et al_	2012-04-25	2012-09-07	1	Bacanius consobrinus (AubÃ© 1850)
Zoophagus	HISTERIDAE	Eubrachium hispidulum (Bremi-Wolf 1855)	0	Dyje, Breclav - CZE	CZd81	48.4746	16.5114	Lukas Cizek et al_	2012-04-25	2012-09-07	1	Eubrachium hispidulum (Bremi-Wolf 1855)
Zoophagus	HISTERIDAE	Bacanius consobrinus (AubÃ© 1850)	0	Quilamas - ESP	ESPa11	40.3533	-6.30385	Estefania Mico	2012-04-01	2012-09-25	1	Bacanius consobrinus (AubÃ© 1850)
Zoophagus	HISTERIDAE	Eubrachium hispidulum (Bremi-Wolf 1855)	0	Quilamas - ESP	ESPa11	40.3533	-6.30385	Estefania Mico	2012-04-01	2012-09-25	1	Eubrachium hispidulum (Bremi-Wolf 1855)
Zoophagus	HISTERIDAE	Bacanius consobrinus (AubÃ© 1850)	0	Quilamas - ESP	ESPa14	40.3533	-6.30385	Estefania Mico	2012-04-01	2012-09-25	1	Bacanius consobrinus (AubÃ© 1850)
Zoophagus	HISTERIDAE	Eubrachium hispidulum (Bremi-Wolf 1855)	0	Quilamas - ESP	ESPa14	40.3533	-6.30385	Estefania Mico	2012-04-01	2012-09-25	1	Eubrachium hispidulum (Bremi-Wolf 1855)
Zoophagus	HISTERIDAE	Bacanius consobrinus (AubÃ© 1850)	0	Quilamas - ESP	ESPa2	40.3533	-6.30385	Estefania Mico	2012-04-01	2012-09-25	1	Bacanius consobrinus (AubÃ© 1850)
Zoophagus	HISTERIDAE	Eubrachium hispidulum (Bremi-Wolf 1855)	0	Quilamas - ESP	ESPa2	40.3533	-6.30385	Estefania Mico	2012-04-01	2012-09-25	1	Eubrachium hispidulum (Bremi-Wolf 1855)
Zoophagus	HISTERIDAE	Bacanius consobrinus (AubÃ© 1850)	0	Quilamas - ESP	ESPa3	40.3533	-6.30385	Estefania Mico	2012-04-01	2012-09-25	1	Bacanius consobrinus (AubÃ© 1850)
Zoophagus	HISTERIDAE	Eubrachium hispidulum (Bremi-Wolf 1855)	0	Quilamas - ESP	ESPa3	40.3533	-6.30385	Estefania Mico	2012-04-01	2012-09-25	1	Eubrachium hispidulum (Bremi-Wolf 1855)
Zoophagus	HISTERIDAE	Bacanius consobrinus (AubÃ© 1850)	0	Quilamas - ESP	ESPa4	40.3533	-6.30385	Estefania Mico	2012-04-01	2012-09-25	1	Bacanius consobrinus (AubÃ© 1850)
Zoophagus	HISTERIDAE	Eubrachium hispidulum (Bremi-Wolf 1855)	0	Quilamas - ESP	ESPa4	40.3533	-6.30385	Estefania Mico	2012-04-01	2012-09-25	1	Eubrachium hispidulum (Bremi-Wolf 1855)
Zoophagus	HISTERIDAE	Bacanius consobrinus (AubÃ© 1850)	0	Quilamas - ESP	ESPa5	40.3533	-6.30385	Estefania Mico	2012-04-01	2012-09-25	1	Bacanius consobrinus (AubÃ© 1850)
Zoophagus	HISTERIDAE	Eubrachium hispidulum (Bremi-Wolf 1855)	0	Quilamas - ESP	ESPa5	40.3533	-6.30385	Estefania Mico	2012-04-01	2012-09-25	1	Eubrachium hispidulum (Bremi-Wolf 1855)
Zoophagus	HISTERIDAE	Bacanius consobrinus (AubÃ© 1850)	0	Quilamas - ESP	ESPa6	40.3533	-6.30385	Estefania Mico	2012-04-01	2012-09-25	1	Bacanius consobrinus (AubÃ© 1850)
Zoophagus	HISTERIDAE	Eubrachium hispidulum (Bremi-Wolf 1855)	0	Quilamas - ESP	ESPa6	40.3533	-6.30385	Estefania Mico	2012-04-01	2012-09-25	1	Eubrachium hispidulum (Bremi-Wolf 1855)
Zoophagus	HISTERIDAE	Bacanius consobrinus (AubÃ© 1850)	0	Quilamas - ESP	ESPa7	40.3533	-6.30385	Estefania Mico	2012-04-01	2012-09-25	1	Bacanius consobrinus (AubÃ© 1850)
Zoophagus	HISTERIDAE	Eubrachium hispidulum (Bremi-Wolf 1855)	0	Quilamas - ESP	ESPa7	40.3533	-6.30385	Estefania Mico	2012-04-01	2012-09-25	1	Eubrachium hispidulum (Bremi-Wolf 1855)
Zoophagus	HISTERIDAE	Bacanius consobrinus (AubÃ© 1850)	0	Quilamas - ESP	ESPa8	40.3533	-6.30385	Estefania Mico	2012-04-01	2012-09-25	1	Bacanius consobrinus (AubÃ© 1850)
Zoophagus	HISTERIDAE	Eubrachium hispidulum (Bremi-Wolf 1855)	0	Quilamas - ESP	ESPa8	40.3533	-6.30385	Estefania Mico	2012-04-01	2012-09-25	1	Eubrachium hispidulum (Bremi-Wolf 1855)
Zoophagus	HISTERIDAE	Bacanius consobrinus (AubÃ© 1850)	0	Quilamas - ESP	ESPa9	40.3533	-6.30385	Estefania Mico	2012-04-01	2012-09-25	1	Bacanius consobrinus (AubÃ© 1850)
Zoophagus	HISTERIDAE	Eubrachium hispidulum (Bremi-Wolf 1855)	0	Quilamas - ESP	ESPa9	40.3533	-6.30385	Estefania Mico	2012-04-01	2012-09-25	1	Eubrachium hispidulum (Bremi-Wolf 1855)
Zoophagus	HISTERIDAE	Bacanius consobrinus (AubÃ© 1850)	0	Campanarios - ESP	ESPc1	40.2952	-6.48022	Estefania Mico	2011-03-10	2011-09-29	1	Bacanius consobrinus (AubÃ© 1850)
Zoophagus	HISTERIDAE	Eubrachium hispidulum (Bremi-Wolf 1855)	0	Campanarios - ESP	ESPc1	40.2952	-6.48022	Estefania Mico	2011-03-10	2011-09-29	1	Eubrachium hispidulum (Bremi-Wolf 1855)
Zoophagus	HISTERIDAE	Bacanius consobrinus (AubÃ© 1850)	0	Campanarios - ESP	ESPc10	40.2952	-6.48022	Estefania Mico	2011-03-10	2011-09-29	1	Bacanius consobrinus (AubÃ© 1850)
Zoophagus	HISTERIDAE	Eubrachium hispidulum (Bremi-Wolf 1855)	0	Campanarios - ESP	ESPc10	40.2952	-6.48022	Estefania Mico	2011-03-10	2011-09-29	1	Eubrachium hispidulum (Bremi-Wolf 1855)
Zoophagus	HISTERIDAE	Bacanius consobrinus (AubÃ© 1850)	0	Campanarios - ESP	ESPc2	40.2952	-6.48022	Estefania Mico	2011-03-10	2011-09-29	1	Bacanius consobrinus (AubÃ© 1850)
Zoophagus	HISTERIDAE	Eubrachium hispidulum (Bremi-Wolf 1855)	0	Campanarios - ESP	ESPc2	40.2952	-6.48022	Estefania Mico	2011-03-10	2011-09-29	1	Eubrachium hispidulum (Bremi-Wolf 1855)
Zoophagus	HISTERIDAE	Bacanius consobrinus (AubÃ© 1850)	0	Campanarios - ESP	ESPc3	40.2952	-6.48022	Estefania Mico	2011-03-10	2011-09-29	1	Bacanius consobrinus (AubÃ© 1850)
Zoophagus	HISTERIDAE	Eubrachium hispidulum (Bremi-Wolf 1855)	0	Campanarios - ESP	ESPc3	40.2952	-6.48022	Estefania Mico	2011-03-10	2011-09-29	1	Eubrachium hispidulum (Bremi-Wolf 1855)
Zoophagus	HISTERIDAE	Bacanius consobrinus (AubÃ© 1850)	0	Campanarios - ESP	ESPc4	40.2952	-6.48022	Estefania Mico	2011-03-10	2011-09-29	1	Bacanius consobrinus (AubÃ© 1850)
Zoophagus	HISTERIDAE	Eubrachium hispidulum (Bremi-Wolf 1855)	0	Campanarios - ESP	ESPc4	40.2952	-6.48022	Estefania Mico	2011-03-10	2011-09-29	1	Eubrachium hispidulum (Bremi-Wolf 1855)
Zoophagus	HISTERIDAE	Bacanius consobrinus (AubÃ© 1850)	0	Campanarios - ESP	ESPc5	40.2952	-6.48022	Estefania Mico	2011-03-10	2011-09-29	1	Bacanius consobrinus (AubÃ© 1850)
Zoophagus	HISTERIDAE	Eubrachium hispidulum (Bremi-Wolf 1855)	0	Campanarios - ESP	ESPc5	40.2952	-6.48022	Estefania Mico	2011-03-10	2011-09-29	1	Eubrachium hispidulum (Bremi-Wolf 1855)
Zoophagus	HISTERIDAE	Bacanius consobrinus (AubÃ© 1850)	0	Campanarios - ESP	ESPc6	40.2952	-6.48022	Estefania Mico	2011-03-10	2011-09-29	1	Bacanius consobrinus (AubÃ© 1850)
Zoophagus	HISTERIDAE	Eubrachium hispidulum (Bremi-Wolf 1855)	0	Campanarios - ESP	ESPc6	40.2952	-6.48022	Estefania Mico	2011-03-10	2011-09-29	1	Eubrachium hispidulum (Bremi-Wolf 1855)
Zoophagus	HISTERIDAE	Bacanius consobrinus (AubÃ© 1850)	0	Campanarios - ESP	ESPc7	40.2952	-6.48022	Estefania Mico	2011-03-10	2011-09-29	1	Bacanius consobrinus (AubÃ© 1850)
Zoophagus	HISTERIDAE	Eubrachium hispidulum (Bremi-Wolf 1855)	0	Campanarios - ESP	ESPc7	40.2952	-6.48022	Estefania Mico	2011-03-10	2011-09-29	1	Eubrachium hispidulum (Bremi-Wolf 1855)
Zoophagus	HISTERIDAE	Bacanius consobrinus (AubÃ© 1850)	0	Campanarios - ESP	ESPc8	40.2952	-6.48022	Estefania Mico	2011-03-10	2011-09-29	1	Bacanius consobrinus (AubÃ© 1850)
Zoophagus	HISTERIDAE	Eubrachium hispidulum (Bremi-Wolf 1855)	0	Campanarios - ESP	ESPc8	40.2952	-6.48022	Estefania Mico	2011-03-10	2011-09-29	1	Eubrachium hispidulum (Bremi-Wolf 1855)
Zoophagus	HISTERIDAE	Bacanius consobrinus (AubÃ© 1850)	0	Campanarios - ESP	ESPc9	40.2952	-6.48022	Estefania Mico	2011-03-10	2011-09-29	1	Bacanius consobrinus (AubÃ© 1850)
Zoophagus	HISTERIDAE	Eubrachium hispidulum (Bremi-Wolf 1855)	0	Campanarios - ESP	ESPc9	40.2952	-6.48022	Estefania Mico	2011-03-10	2011-09-29	1	Eubrachium hispidulum (Bremi-Wolf 1855)
Zoophagus	HISTERIDAE	Bacanius consobrinus (AubÃ© 1850)	0	CabaÃ±eros - ESP	ESPd1	39.2115	-4.23468	Estefania Mico	2005-03-18	2005-09-01	1	Bacanius consobrinus (AubÃ© 1850)
Zoophagus	HISTERIDAE	Eubrachium hispidulum (Bremi-Wolf 1855)	0	CabaÃ±eros - ESP	ESPd1	39.2115	-4.23468	Estefania Mico	2005-03-18	2005-09-01	1	Eubrachium hispidulum (Bremi-Wolf 1855)
Zoophagus	HISTERIDAE	Bacanius consobrinus (AubÃ© 1850)	0	CabaÃ±eros - ESP	ESPd10	39.2115	-4.23468	Estefania Mico	2005-03-18	2005-09-01	1	Bacanius consobrinus (AubÃ© 1850)
Zoophagus	HISTERIDAE	Eubrachium hispidulum (Bremi-Wolf 1855)	0	CabaÃ±eros - ESP	ESPd10	39.2115	-4.23468	Estefania Mico	2005-03-18	2005-09-01	1	Eubrachium hispidulum (Bremi-Wolf 1855)
Zoophagus	HISTERIDAE	Bacanius consobrinus (AubÃ© 1850)	0	CabaÃ±eros - ESP	ESPd2	39.2115	-4.23468	Estefania Mico	2005-03-18	2005-09-01	1	Bacanius consobrinus (AubÃ© 1850)
Zoophagus	HISTERIDAE	Eubrachium hispidulum (Bremi-Wolf 1855)	0	CabaÃ±eros - ESP	ESPd2	39.2115	-4.23468	Estefania Mico	2005-03-18	2005-09-01	1	Eubrachium hispidulum (Bremi-Wolf 1855)
Zoophagus	HISTERIDAE	Bacanius consobrinus (AubÃ© 1850)	0	CabaÃ±eros - ESP	ESPd3	39.2115	-4.23468	Estefania Mico	2005-03-18	2005-09-01	1	Bacanius consobrinus (AubÃ© 1850)
Zoophagus	HISTERIDAE	Eubrachium hispidulum (Bremi-Wolf 1855)	0	CabaÃ±eros - ESP	ESPd3	39.2115	-4.23468	Estefania Mico	2005-03-18	2005-09-01	1	Eubrachium hispidulum (Bremi-Wolf 1855)
Zoophagus	HISTERIDAE	Bacanius consobrinus (AubÃ© 1850)	0	CabaÃ±eros - ESP	ESPd4	39.2115	-4.23468	Estefania Mico	2005-03-18	2005-09-01	1	Bacanius consobrinus (AubÃ© 1850)
Zoophagus	HISTERIDAE	Eubrachium hispidulum (Bremi-Wolf 1855)	0	CabaÃ±eros - ESP	ESPd4	39.2115	-4.23468	Estefania Mico	2005-03-18	2005-09-01	1	Eubrachium hispidulum (Bremi-Wolf 1855)
Zoophagus	HISTERIDAE	Bacanius consobrinus (AubÃ© 1850)	0	CabaÃ±eros - ESP	ESPd5	39.2115	-4.23468	Estefania Mico	2005-03-18	2005-09-01	1	Bacanius consobrinus (AubÃ© 1850)
Zoophagus	HISTERIDAE	Eubrachium hispidulum (Bremi-Wolf 1855)	0	CabaÃ±eros - ESP	ESPd5	39.2115	-4.23468	Estefania Mico	2005-03-18	2005-09-01	1	Eubrachium hispidulum (Bremi-Wolf 1855)
Zoophagus	HISTERIDAE	Bacanius consobrinus (AubÃ© 1850)	0	CabaÃ±eros - ESP	ESPd6	39.2115	-4.23468	Estefania Mico	2005-03-18	2005-09-01	1	Bacanius consobrinus (AubÃ© 1850)
Zoophagus	HISTERIDAE	Eubrachium hispidulum (Bremi-Wolf 1855)	0	CabaÃ±eros - ESP	ESPd6	39.2115	-4.23468	Estefania Mico	2005-03-18	2005-09-01	1	Eubrachium hispidulum (Bremi-Wolf 1855)
Zoophagus	HISTERIDAE	Bacanius consobrinus (AubÃ© 1850)	0	CabaÃ±eros - ESP	ESPd7	39.2115	-4.23468	Estefania Mico	2005-03-18	2005-09-01	1	Bacanius consobrinus (AubÃ© 1850)
Zoophagus	HISTERIDAE	Eubrachium hispidulum (Bremi-Wolf 1855)	0	CabaÃ±eros - ESP	ESPd7	39.2115	-4.23468	Estefania Mico	2005-03-18	2005-09-01	1	Eubrachium hispidulum (Bremi-Wolf 1855)
Zoophagus	HISTERIDAE	Bacanius consobrinus (AubÃ© 1850)	0	CabaÃ±eros - ESP	ESPd8	39.2115	-4.23468	Estefania Mico	2005-03-18	2005-09-01	1	Bacanius consobrinus (AubÃ© 1850)
Zoophagus	HISTERIDAE	Eubrachium hispidulum (Bremi-Wolf 1855)	0	CabaÃ±eros - ESP	ESPd8	39.2115	-4.23468	Estefania Mico	2005-03-18	2005-09-01	1	Eubrachium hispidulum (Bremi-Wolf 1855)
Zoophagus	HISTERIDAE	Bacanius consobrinus (AubÃ© 1850)	0	CabaÃ±eros - ESP	ESPd9	39.2115	-4.23468	Estefania Mico	2005-03-18	2005-09-01	1	Bacanius consobrinus (AubÃ© 1850)
Zoophagus	HISTERIDAE	Eubrachium hispidulum (Bremi-Wolf 1855)	0	CabaÃ±eros - ESP	ESPd9	39.2115	-4.23468	Estefania Mico	2005-03-18	2005-09-01	1	Eubrachium hispidulum (Bremi-Wolf 1855)
Zoophagus	HISTERIDAE	Bacanius consobrinus (AubÃ© 1850)	0	BertholÃ¨ne - FRA	FRa1	44.2347	2.47313	HervÃ© Brustel, Antoine Brin, Lionel Valadares	2007-03-28	2007-08-27	1	Bacanius consobrinus (AubÃ© 1850)
Zoophagus	HISTERIDAE	Eubrachium hispidulum (Bremi-Wolf 1855)	0	BertholÃ¨ne - FRA	FRa1	44.2347	2.47313	HervÃ© Brustel, Antoine Brin, Lionel Valadares	2007-03-28	2007-08-27	1	Eubrachium hispidulum (Bremi-Wolf 1855)
Zoophagus	HISTERIDAE	Bacanius consobrinus (AubÃ© 1850)	0	BertholÃ¨ne - FRA	FRa10	44.2347	2.47313	HervÃ© Brustel, Antoine Brin, Lionel Valadares	2007-03-28	2007-08-27	1	Bacanius consobrinus (AubÃ© 1850)
Zoophagus	HISTERIDAE	Eubrachium hispidulum (Bremi-Wolf 1855)	0	BertholÃ¨ne - FRA	FRa10	44.2347	2.47313	HervÃ© Brustel, Antoine Brin, Lionel Valadares	2007-03-28	2007-08-27	1	Eubrachium hispidulum (Bremi-Wolf 1855)
Zoophagus	HISTERIDAE	Bacanius consobrinus (AubÃ© 1850)	0	BertholÃ¨ne - FRA	FRa2	44.2347	2.47313	HervÃ© Brustel, Antoine Brin, Lionel Valadares	2007-03-28	2007-08-27	1	Bacanius consobrinus (AubÃ© 1850)
Zoophagus	HISTERIDAE	Eubrachium hispidulum (Bremi-Wolf 1855)	0	BertholÃ¨ne - FRA	FRa2	44.2347	2.47313	HervÃ© Brustel, Antoine Brin, Lionel Valadares	2007-03-28	2007-08-27	1	Eubrachium hispidulum (Bremi-Wolf 1855)
Zoophagus	HISTERIDAE	Bacanius consobrinus (AubÃ© 1850)	0	BertholÃ¨ne - FRA	FRa3	44.2347	2.47313	HervÃ© Brustel, Antoine Brin, Lionel Valadares	2007-03-28	2007-08-27	1	Bacanius consobrinus (AubÃ© 1850)
Zoophagus	HISTERIDAE	Eubrachium hispidulum (Bremi-Wolf 1855)	0	BertholÃ¨ne - FRA	FRa3	44.2347	2.47313	HervÃ© Brustel, Antoine Brin, Lionel Valadares	2007-03-28	2007-08-27	1	Eubrachium hispidulum (Bremi-Wolf 1855)
Zoophagus	HISTERIDAE	Bacanius consobrinus (AubÃ© 1850)	0	BertholÃ¨ne - FRA	FRa4	44.2347	2.47313	HervÃ© Brustel, Antoine Brin, Lionel Valadares	2007-03-28	2007-08-27	1	Bacanius consobrinus (AubÃ© 1850)
Zoophagus	HISTERIDAE	Eubrachium hispidulum (Bremi-Wolf 1855)	0	BertholÃ¨ne - FRA	FRa4	44.2347	2.47313	HervÃ© Brustel, Antoine Brin, Lionel Valadares	2007-03-28	2007-08-27	1	Eubrachium hispidulum (Bremi-Wolf 1855)
Zoophagus	HISTERIDAE	Bacanius consobrinus (AubÃ© 1850)	0	BertholÃ¨ne - FRA	FRa5	44.2347	2.47313	HervÃ© Brustel, Antoine Brin, Lionel Valadares	2007-03-28	2007-08-27	1	Bacanius consobrinus (AubÃ© 1850)
Zoophagus	HISTERIDAE	Eubrachium hispidulum (Bremi-Wolf 1855)	0	BertholÃ¨ne - FRA	FRa5	44.2347	2.47313	HervÃ© Brustel, Antoine Brin, Lionel Valadares	2007-03-28	2007-08-27	1	Eubrachium hispidulum (Bremi-Wolf 1855)
Zoophagus	HISTERIDAE	Bacanius consobrinus (AubÃ© 1850)	0	BertholÃ¨ne - FRA	FRa6	44.2347	2.47313	HervÃ© Brustel, Antoine Brin, Lionel Valadares	2007-03-28	2007-08-27	1	Bacanius consobrinus (AubÃ© 1850)
Zoophagus	HISTERIDAE	Eubrachium hispidulum (Bremi-Wolf 1855)	0	BertholÃ¨ne - FRA	FRa6	44.2347	2.47313	HervÃ© Brustel, Antoine Brin, Lionel Valadares	2007-03-28	2007-08-27	1	Eubrachium hispidulum (Bremi-Wolf 1855)
Zoophagus	HISTERIDAE	Bacanius consobrinus (AubÃ© 1850)	0	BertholÃ¨ne - FRA	FRa7	44.2347	2.47313	HervÃ© Brustel, Antoine Brin, Lionel Valadares	2007-03-28	2007-08-27	1	Bacanius consobrinus (AubÃ© 1850)
Zoophagus	HISTERIDAE	Eubrachium hispidulum (Bremi-Wolf 1855)	0	BertholÃ¨ne - FRA	FRa7	44.2347	2.47313	HervÃ© Brustel, Antoine Brin, Lionel Valadares	2007-03-28	2007-08-27	1	Eubrachium hispidulum (Bremi-Wolf 1855)
Zoophagus	HISTERIDAE	Bacanius consobrinus (AubÃ© 1850)	0	BertholÃ¨ne - FRA	FRa8	44.2347	2.47313	HervÃ© Brustel, Antoine Brin, Lionel Valadares	2007-03-28	2007-08-27	1	Bacanius consobrinus (AubÃ© 1850)
Zoophagus	HISTERIDAE	Eubrachium hispidulum (Bremi-Wolf 1855)	0	BertholÃ¨ne - FRA	FRa8	44.2347	2.47313	HervÃ© Brustel, Antoine Brin, Lionel Valadares	2007-03-28	2007-08-27	1	Eubrachium hispidulum (Bremi-Wolf 1855)
Zoophagus	HISTERIDAE	Bacanius consobrinus (AubÃ© 1850)	0	BertholÃ¨ne - FRA	FRa9	44.2347	2.47313	HervÃ© Brustel, Antoine Brin, Lionel Valadares	2007-03-28	2007-08-27	1	Bacanius consobrinus (AubÃ© 1850)
Zoophagus	HISTERIDAE	Eubrachium hispidulum (Bremi-Wolf 1855)	0	BertholÃ¨ne - FRA	FRa9	44.2347	2.47313	HervÃ© Brustel, Antoine Brin, Lionel Valadares	2007-03-28	2007-08-27	1	Eubrachium hispidulum (Bremi-Wolf 1855)
Zoophagus	HISTERIDAE	Bacanius consobrinus (AubÃ© 1850)	0	Gace - FRANCE	FRb1	48.4736	0.185253	HervÃ© Brustel, Antoine Brin, Lionel Valadares	2007-03-30	2007-09-10	1	Bacanius consobrinus (AubÃ© 1850)
Zoophagus	HISTERIDAE	Eubrachium hispidulum (Bremi-Wolf 1855)	0	Gace - FRANCE	FRb1	48.4736	0.185253	HervÃ© Brustel, Antoine Brin, Lionel Valadares	2007-03-30	2007-09-10	1	Eubrachium hispidulum (Bremi-Wolf 1855)
Zoophagus	HISTERIDAE	Bacanius consobrinus (AubÃ© 1850)	0	Gace - FRANCE	FRb10	48.4736	0.185253	HervÃ© Brustel, Antoine Brin, Lionel Valadares	2007-03-30	2007-09-10	1	Bacanius consobrinus (AubÃ© 1850)
Zoophagus	HISTERIDAE	Eubrachium hispidulum (Bremi-Wolf 1855)	0	Gace - FRANCE	FRb10	48.4736	0.185253	HervÃ© Brustel, Antoine Brin, Lionel Valadares	2007-03-30	2007-09-10	1	Eubrachium hispidulum (Bremi-Wolf 1855)
Zoophagus	HISTERIDAE	Bacanius consobrinus (AubÃ© 1850)	0	Gace - FRANCE	FRb2	48.4736	0.185253	HervÃ© Brustel, Antoine Brin, Lionel Valadares	2007-03-30	2007-09-10	1	Bacanius consobrinus (AubÃ© 1850)
Zoophagus	HISTERIDAE	Eubrachium hispidulum (Bremi-Wolf 1855)	0	Gace - FRANCE	FRb2	48.4736	0.185253	HervÃ© Brustel, Antoine Brin, Lionel Valadares	2007-03-30	2007-09-10	1	Eubrachium hispidulum (Bremi-Wolf 1855)
Zoophagus	HISTERIDAE	Bacanius consobrinus (AubÃ© 1850)	0	Gace - FRANCE	FRb3	48.4736	0.185253	HervÃ© Brustel, Antoine Brin, Lionel Valadares	2007-03-30	2007-09-10	1	Bacanius consobrinus (AubÃ© 1850)
Zoophagus	HISTERIDAE	Eubrachium hispidulum (Bremi-Wolf 1855)	0	Gace - FRANCE	FRb3	48.4736	0.185253	HervÃ© Brustel, Antoine Brin, Lionel Valadares	2007-03-30	2007-09-10	1	Eubrachium hispidulum (Bremi-Wolf 1855)
Zoophagus	HISTERIDAE	Bacanius consobrinus (AubÃ© 1850)	0	Gace - FRANCE	FRb4	48.4736	0.185253	HervÃ© Brustel, Antoine Brin, Lionel Valadares	2007-03-30	2007-09-10	1	Bacanius consobrinus (AubÃ© 1850)
Zoophagus	HISTERIDAE	Eubrachium hispidulum (Bremi-Wolf 1855)	0	Gace - FRANCE	FRb4	48.4736	0.185253	HervÃ© Brustel, Antoine Brin, Lionel Valadares	2007-03-30	2007-09-10	1	Eubrachium hispidulum (Bremi-Wolf 1855)
Zoophagus	HISTERIDAE	Bacanius consobrinus (AubÃ© 1850)	0	Gace - FRANCE	FRb5	48.4736	0.185253	HervÃ© Brustel, Antoine Brin, Lionel Valadares	2007-03-30	2007-09-10	1	Bacanius consobrinus (AubÃ© 1850)
Zoophagus	HISTERIDAE	Eubrachium hispidulum (Bremi-Wolf 1855)	0	Gace - FRANCE	FRb5	48.4736	0.185253	HervÃ© Brustel, Antoine Brin, Lionel Valadares	2007-03-30	2007-09-10	1	Eubrachium hispidulum (Bremi-Wolf 1855)
Zoophagus	HISTERIDAE	Bacanius consobrinus (AubÃ© 1850)	0	Gace - FRANCE	FRb6	48.4736	0.185253	HervÃ© Brustel, Antoine Brin, Lionel Valadares	2007-03-30	2007-09-10	1	Bacanius consobrinus (AubÃ© 1850)
Zoophagus	HISTERIDAE	Eubrachium hispidulum (Bremi-Wolf 1855)	0	Gace - FRANCE	FRb6	48.4736	0.185253	HervÃ© Brustel, Antoine Brin, Lionel Valadares	2007-03-30	2007-09-10	1	Eubrachium hispidulum (Bremi-Wolf 1855)
Zoophagus	HISTERIDAE	Bacanius consobrinus (AubÃ© 1850)	0	Gace - FRANCE	FRb7	48.4736	0.185253	HervÃ© Brustel, Antoine Brin, Lionel Valadares	2007-03-30	2007-09-10	1	Bacanius consobrinus (AubÃ© 1850)
Zoophagus	HISTERIDAE	Eubrachium hispidulum (Bremi-Wolf 1855)	0	Gace - FRANCE	FRb7	48.4736	0.185253	HervÃ© Brustel, Antoine Brin, Lionel Valadares	2007-03-30	2007-09-10	1	Eubrachium hispidulum (Bremi-Wolf 1855)
Zoophagus	HISTERIDAE	Bacanius consobrinus (AubÃ© 1850)	0	Gace - FRANCE	FRb8	48.4736	0.185253	HervÃ© Brustel, Antoine Brin, Lionel Valadares	2007-03-30	2007-09-10	1	Bacanius consobrinus (AubÃ© 1850)
Zoophagus	HISTERIDAE	Eubrachium hispidulum (Bremi-Wolf 1855)	0	Gace - FRANCE	FRb8	48.4736	0.185253	HervÃ© Brustel, Antoine Brin, Lionel Valadares	2007-03-30	2007-09-10	1	Eubrachium hispidulum (Bremi-Wolf 1855)
Zoophagus	HISTERIDAE	Bacanius consobrinus (AubÃ© 1850)	0	Gace - FRANCE	FRb9	48.4736	0.185253	HervÃ© Brustel, Antoine Brin, Lionel Valadares	2007-03-30	2007-09-10	1	Bacanius consobrinus (AubÃ© 1850)
Zoophagus	HISTERIDAE	Eubrachium hispidulum (Bremi-Wolf 1855)	0	Gace - FRANCE	FRb9	48.4736	0.185253	HervÃ© Brustel, Antoine Brin, Lionel Valadares	2007-03-30	2007-09-10	1	Eubrachium hispidulum (Bremi-Wolf 1855)
Zoophagus	HISTERIDAE	Bacanius consobrinus (AubÃ© 1850)	0	Sare - FRANCE	FRc1	43.1607	1.35313	HervÃ© Brustel, Antoine Brin, Lionel Valadares	2007-05-29	2007-09-03	1	Bacanius consobrinus (AubÃ© 1850)
Zoophagus	HISTERIDAE	Eubrachium hispidulum (Bremi-Wolf 1855)	0	Sare - FRANCE	FRc1	43.1607	1.35313	HervÃ© Brustel, Antoine Brin, Lionel Valadares	2007-05-29	2007-09-03	1	Eubrachium hispidulum (Bremi-Wolf 1855)
Zoophagus	HISTERIDAE	Bacanius consobrinus (AubÃ© 1850)	0	Sare - FRANCE	FRc10	43.1607	1.35313	HervÃ© Brustel, Antoine Brin, Lionel Valadares	2007-05-29	2007-09-03	1	Bacanius consobrinus (AubÃ© 1850)
Zoophagus	HISTERIDAE	Eubrachium hispidulum (Bremi-Wolf 1855)	0	Sare - FRANCE	FRc10	43.1607	1.35313	HervÃ© Brustel, Antoine Brin, Lionel Valadares	2007-05-29	2007-09-03	1	Eubrachium hispidulum (Bremi-Wolf 1855)
Zoophagus	HISTERIDAE	Bacanius consobrinus (AubÃ© 1850)	0	Sare - FRANCE	FRc2	43.1607	1.35313	HervÃ© Brustel, Antoine Brin, Lionel Valadares	2007-05-29	2007-09-03	1	Bacanius consobrinus (AubÃ© 1850)
Zoophagus	HISTERIDAE	Eubrachium hispidulum (Bremi-Wolf 1855)	0	Sare - FRANCE	FRc2	43.1607	1.35313	HervÃ© Brustel, Antoine Brin, Lionel Valadares	2007-05-29	2007-09-03	1	Eubrachium hispidulum (Bremi-Wolf 1855)
Zoophagus	HISTERIDAE	Bacanius consobrinus (AubÃ© 1850)	0	Sare - FRANCE	FRc3	43.1607	1.35313	HervÃ© Brustel, Antoine Brin, Lionel Valadares	2007-05-29	2007-09-03	1	Bacanius consobrinus (AubÃ© 1850)
Zoophagus	HISTERIDAE	Eubrachium hispidulum (Bremi-Wolf 1855)	0	Sare - FRANCE	FRc3	43.1607	1.35313	HervÃ© Brustel, Antoine Brin, Lionel Valadares	2007-05-29	2007-09-03	1	Eubrachium hispidulum (Bremi-Wolf 1855)
Zoophagus	HISTERIDAE	Bacanius consobrinus (AubÃ© 1850)	0	Sare - FRANCE	FRc4	43.1607	1.35313	HervÃ© Brustel, Antoine Brin, Lionel Valadares	2007-05-29	2007-09-03	1	Bacanius consobrinus (AubÃ© 1850)
Zoophagus	HISTERIDAE	Eubrachium hispidulum (Bremi-Wolf 1855)	0	Sare - FRANCE	FRc4	43.1607	1.35313	HervÃ© Brustel, Antoine Brin, Lionel Valadares	2007-05-29	2007-09-03	1	Eubrachium hispidulum (Bremi-Wolf 1855)
Zoophagus	HISTERIDAE	Bacanius consobrinus (AubÃ© 1850)	0	Sare - FRANCE	FRc5	43.1607	1.35313	HervÃ© Brustel, Antoine Brin, Lionel Valadares	2007-05-29	2007-09-03	1	Bacanius consobrinus (AubÃ© 1850)
Zoophagus	HISTERIDAE	Eubrachium hispidulum (Bremi-Wolf 1855)	0	Sare - FRANCE	FRc5	43.1607	1.35313	HervÃ© Brustel, Antoine Brin, Lionel Valadares	2007-05-29	2007-09-03	1	Eubrachium hispidulum (Bremi-Wolf 1855)
Zoophagus	HISTERIDAE	Bacanius consobrinus (AubÃ© 1850)	0	Sare - FRANCE	FRc6	43.1607	1.35313	HervÃ© Brustel, Antoine Brin, Lionel Valadares	2007-05-29	2007-09-03	1	Bacanius consobrinus (AubÃ© 1850)
Zoophagus	HISTERIDAE	Eubrachium hispidulum (Bremi-Wolf 1855)	0	Sare - FRANCE	FRc6	43.1607	1.35313	HervÃ© Brustel, Antoine Brin, Lionel Valadares	2007-05-29	2007-09-03	1	Eubrachium hispidulum (Bremi-Wolf 1855)
Zoophagus	HISTERIDAE	Bacanius consobrinus (AubÃ© 1850)	0	Sare - FRANCE	FRc7	43.1607	1.35313	HervÃ© Brustel, Antoine Brin, Lionel Valadares	2007-05-29	2007-09-03	1	Bacanius consobrinus (AubÃ© 1850)
Zoophagus	HISTERIDAE	Eubrachium hispidulum (Bremi-Wolf 1855)	0	Sare - FRANCE	FRc7	43.1607	1.35313	HervÃ© Brustel, Antoine Brin, Lionel Valadares	2007-05-29	2007-09-03	1	Eubrachium hispidulum (Bremi-Wolf 1855)
Zoophagus	HISTERIDAE	Bacanius consobrinus (AubÃ© 1850)	0	Sare - FRANCE	FRc8	43.1607	1.35313	HervÃ© Brustel, Antoine Brin, Lionel Valadares	2007-05-29	2007-09-03	1	Bacanius consobrinus (AubÃ© 1850)
Zoophagus	HISTERIDAE	Eubrachium hispidulum (Bremi-Wolf 1855)	0	Sare - FRANCE	FRc8	43.1607	1.35313	HervÃ© Brustel, Antoine Brin, Lionel Valadares	2007-05-29	2007-09-03	1	Eubrachium hispidulum (Bremi-Wolf 1855)
Zoophagus	HISTERIDAE	Bacanius consobrinus (AubÃ© 1850)	0	Sare - FRANCE	FRc9	43.1607	1.35313	HervÃ© Brustel, Antoine Brin, Lionel Valadares	2007-05-29	2007-09-03	1	Bacanius consobrinus (AubÃ© 1850)
Zoophagus	HISTERIDAE	Eubrachium hispidulum (Bremi-Wolf 1855)	0	Sare - FRANCE	FRc9	43.1607	1.35313	HervÃ© Brustel, Antoine Brin, Lionel Valadares	2007-05-29	2007-09-03	1	Eubrachium hispidulum (Bremi-Wolf 1855)
Zoophagus	HISTERIDAE	Bacanius consobrinus (AubÃ© 1850)	0	Gartow - DEU	GER1	53.32	11.2857	JÃ¶rn Buse	2007-04-27	2007-08-31	1	Bacanius consobrinus (AubÃ© 1850)
Zoophagus	HISTERIDAE	Eubrachium hispidulum (Bremi-Wolf 1855)	0	Gartow - DEU	GER1	53.32	11.2857	JÃ¶rn Buse	2007-04-27	2007-08-31	1	Eubrachium hispidulum (Bremi-Wolf 1855)
Zoophagus	HISTERIDAE	Bacanius consobrinus (AubÃ© 1850)	0	Gartow - DEU	GER10	53.32	11.2857	JÃ¶rn Buse	2007-04-27	2007-08-31	1	Bacanius consobrinus (AubÃ© 1850)
Zoophagus	HISTERIDAE	Eubrachium hispidulum (Bremi-Wolf 1855)	0	Gartow - DEU	GER10	53.32	11.2857	JÃ¶rn Buse	2007-04-27	2007-08-31	1	Eubrachium hispidulum (Bremi-Wolf 1855)
Zoophagus	HISTERIDAE	Bacanius consobrinus (AubÃ© 1850)	0	Gartow - DEU	GER2	53.32	11.2857	JÃ¶rn Buse	2007-04-27	2007-08-31	1	Bacanius consobrinus (AubÃ© 1850)
Zoophagus	HISTERIDAE	Eubrachium hispidulum (Bremi-Wolf 1855)	0	Gartow - DEU	GER2	53.32	11.2857	JÃ¶rn Buse	2007-04-27	2007-08-31	1	Eubrachium hispidulum (Bremi-Wolf 1855)
Zoophagus	HISTERIDAE	Bacanius consobrinus (AubÃ© 1850)	0	Gartow - DEU	GER3	53.32	11.2857	JÃ¶rn Buse	2007-04-27	2007-08-31	1	Bacanius consobrinus (AubÃ© 1850)
Zoophagus	HISTERIDAE	Eubrachium hispidulum (Bremi-Wolf 1855)	0	Gartow - DEU	GER3	53.32	11.2857	JÃ¶rn Buse	2007-04-27	2007-08-31	1	Eubrachium hispidulum (Bremi-Wolf 1855)
Zoophagus	HISTERIDAE	Bacanius consobrinus (AubÃ© 1850)	0	Gartow - DEU	GER4	53.32	11.2857	JÃ¶rn Buse	2007-04-27	2007-08-31	1	Bacanius consobrinus (AubÃ© 1850)
Zoophagus	HISTERIDAE	Eubrachium hispidulum (Bremi-Wolf 1855)	0	Gartow - DEU	GER4	53.32	11.2857	JÃ¶rn Buse	2007-04-27	2007-08-31	1	Eubrachium hispidulum (Bremi-Wolf 1855)
Zoophagus	HISTERIDAE	Bacanius consobrinus (AubÃ© 1850)	0	Gartow - DEU	GER5	53.32	11.2857	JÃ¶rn Buse	2007-04-27	2007-08-31	1	Bacanius consobrinus (AubÃ© 1850)
Zoophagus	HISTERIDAE	Eubrachium hispidulum (Bremi-Wolf 1855)	0	Gartow - DEU	GER5	53.32	11.2857	JÃ¶rn Buse	2007-04-27	2007-08-31	1	Eubrachium hispidulum (Bremi-Wolf 1855)
Zoophagus	HISTERIDAE	Bacanius consobrinus (AubÃ© 1850)	0	Gartow - DEU	GER6	53.32	11.2857	JÃ¶rn Buse	2007-04-27	2007-08-31	1	Bacanius consobrinus (AubÃ© 1850)
Zoophagus	HISTERIDAE	Eubrachium hispidulum (Bremi-Wolf 1855)	0	Gartow - DEU	GER6	53.32	11.2857	JÃ¶rn Buse	2007-04-27	2007-08-31	1	Eubrachium hispidulum (Bremi-Wolf 1855)
Zoophagus	HISTERIDAE	Bacanius consobrinus (AubÃ© 1850)	0	Gartow - DEU	GER7	53.32	11.2857	JÃ¶rn Buse	2007-04-27	2007-08-31	1	Bacanius consobrinus (AubÃ© 1850)
Zoophagus	HISTERIDAE	Eubrachium hispidulum (Bremi-Wolf 1855)	0	Gartow - DEU	GER7	53.32	11.2857	JÃ¶rn Buse	2007-04-27	2007-08-31	1	Eubrachium hispidulum (Bremi-Wolf 1855)
Zoophagus	HISTERIDAE	Bacanius consobrinus (AubÃ© 1850)	0	Gartow - DEU	GER8	53.32	11.2857	JÃ¶rn Buse	2007-04-27	2007-08-31	1	Bacanius consobrinus (AubÃ© 1850)
Zoophagus	HISTERIDAE	Eubrachium hispidulum (Bremi-Wolf 1855)	0	Gartow - DEU	GER8	53.32	11.2857	JÃ¶rn Buse	2007-04-27	2007-08-31	1	Eubrachium hispidulum (Bremi-Wolf 1855)
Zoophagus	HISTERIDAE	Bacanius consobrinus (AubÃ© 1850)	0	Gartow - DEU	GER9	53.32	11.2857	JÃ¶rn Buse	2007-04-27	2007-08-31	1	Bacanius consobrinus (AubÃ© 1850)
Zoophagus	HISTERIDAE	Eubrachium hispidulum (Bremi-Wolf 1855)	0	Gartow - DEU	GER9	53.32	11.2857	JÃ¶rn Buse	2007-04-27	2007-08-31	1	Eubrachium hispidulum (Bremi-Wolf 1855)
Zoophagus	HISTERIDAE	Bacanius consobrinus (AubÃ© 1850)	0	Haifa - ISR	ISR1	32.4516	35.143	JÃ¶rn Buse, Tomas Pavlicek	2009-03-15	2009-09-23	1	Bacanius consobrinus (AubÃ© 1850)
Zoophagus	HISTERIDAE	Eubrachium hispidulum (Bremi-Wolf 1855)	0	Haifa - ISR	ISR1	32.4516	35.143	JÃ¶rn Buse, Tomas Pavlicek	2009-03-15	2009-09-23	1	Eubrachium hispidulum (Bremi-Wolf 1855)
Zoophagus	HISTERIDAE	Bacanius consobrinus (AubÃ© 1850)	0	Haifa - ISR	ISR10	32.4516	35.143	JÃ¶rn Buse, Tomas Pavlicek	2009-03-15	2009-09-23	1	Bacanius consobrinus (AubÃ© 1850)
Zoophagus	HISTERIDAE	Eubrachium hispidulum (Bremi-Wolf 1855)	0	Haifa - ISR	ISR10	32.4516	35.143	JÃ¶rn Buse, Tomas Pavlicek	2009-03-15	2009-09-23	1	Eubrachium hispidulum (Bremi-Wolf 1855)
Zoophagus	HISTERIDAE	Bacanius consobrinus (AubÃ© 1850)	0	Haifa - ISR	ISR2	32.4516	35.143	JÃ¶rn Buse, Tomas Pavlicek	2009-03-15	2009-09-23	1	Bacanius consobrinus (AubÃ© 1850)
Zoophagus	HISTERIDAE	Eubrachium hispidulum (Bremi-Wolf 1855)	0	Haifa - ISR	ISR2	32.4516	35.143	JÃ¶rn Buse, Tomas Pavlicek	2009-03-15	2009-09-23	1	Eubrachium hispidulum (Bremi-Wolf 1855)
Zoophagus	HISTERIDAE	Bacanius consobrinus (AubÃ© 1850)	0	Haifa - ISR	ISR3	32.4516	35.143	JÃ¶rn Buse, Tomas Pavlicek	2009-03-15	2009-09-23	1	Bacanius consobrinus (AubÃ© 1850)
Zoophagus	HISTERIDAE	Eubrachium hispidulum (Bremi-Wolf 1855)	0	Haifa - ISR	ISR3	32.4516	35.143	JÃ¶rn Buse, Tomas Pavlicek	2009-03-15	2009-09-23	1	Eubrachium hispidulum (Bremi-Wolf 1855)
Zoophagus	HISTERIDAE	Bacanius consobrinus (AubÃ© 1850)	0	Haifa - ISR	ISR4	32.4516	35.143	JÃ¶rn Buse, Tomas Pavlicek	2009-03-15	2009-09-23	1	Bacanius consobrinus (AubÃ© 1850)
Zoophagus	HISTERIDAE	Eubrachium hispidulum (Bremi-Wolf 1855)	0	Haifa - ISR	ISR4	32.4516	35.143	JÃ¶rn Buse, Tomas Pavlicek	2009-03-15	2009-09-23	1	Eubrachium hispidulum (Bremi-Wolf 1855)
Zoophagus	HISTERIDAE	Bacanius consobrinus (AubÃ© 1850)	0	Haifa - ISR	ISR5	32.4516	35.143	JÃ¶rn Buse, Tomas Pavlicek	2009-03-15	2009-09-23	1	Bacanius consobrinus (AubÃ© 1850)
Zoophagus	HISTERIDAE	Eubrachium hispidulum (Bremi-Wolf 1855)	0	Haifa - ISR	ISR5	32.4516	35.143	JÃ¶rn Buse, Tomas Pavlicek	2009-03-15	2009-09-23	1	Eubrachium hispidulum (Bremi-Wolf 1855)
Zoophagus	HISTERIDAE	Bacanius consobrinus (AubÃ© 1850)	0	Haifa - ISR	ISR6	32.4516	35.143	JÃ¶rn Buse, Tomas Pavlicek	2009-03-15	2009-09-23	1	Bacanius consobrinus (AubÃ© 1850)
Zoophagus	HISTERIDAE	Eubrachium hispidulum (Bremi-Wolf 1855)	0	Haifa - ISR	ISR6	32.4516	35.143	JÃ¶rn Buse, Tomas Pavlicek	2009-03-15	2009-09-23	1	Eubrachium hispidulum (Bremi-Wolf 1855)
Zoophagus	HISTERIDAE	Bacanius consobrinus (AubÃ© 1850)	0	Haifa - ISR	ISR7	32.4516	35.143	JÃ¶rn Buse, Tomas Pavlicek	2009-03-15	2009-09-23	1	Bacanius consobrinus (AubÃ© 1850)
Zoophagus	HISTERIDAE	Eubrachium hispidulum (Bremi-Wolf 1855)	0	Haifa - ISR	ISR7	32.4516	35.143	JÃ¶rn Buse, Tomas Pavlicek	2009-03-15	2009-09-23	1	Eubrachium hispidulum (Bremi-Wolf 1855)
Zoophagus	HISTERIDAE	Bacanius consobrinus (AubÃ© 1850)	0	Haifa - ISR	ISR8	32.4516	35.143	JÃ¶rn Buse, Tomas Pavlicek	2009-03-15	2009-09-23	1	Bacanius consobrinus (AubÃ© 1850)
Zoophagus	HISTERIDAE	Eubrachium hispidulum (Bremi-Wolf 1855)	0	Haifa - ISR	ISR8	32.4516	35.143	JÃ¶rn Buse, Tomas Pavlicek	2009-03-15	2009-09-23	1	Eubrachium hispidulum (Bremi-Wolf 1855)
Zoophagus	HISTERIDAE	Bacanius consobrinus (AubÃ© 1850)	0	Haifa - ISR	ISR9	32.4516	35.143	JÃ¶rn Buse, Tomas Pavlicek	2009-03-15	2009-09-23	1	Bacanius consobrinus (AubÃ© 1850)
Zoophagus	HISTERIDAE	Eubrachium hispidulum (Bremi-Wolf 1855)	0	Haifa - ISR	ISR9	32.4516	35.143	JÃ¶rn Buse, Tomas Pavlicek	2009-03-15	2009-09-23	1	Eubrachium hispidulum (Bremi-Wolf 1855)
Zoophagus	HISTERIDAE	Bacanius consobrinus (AubÃ© 1850)	1	Pomezia - ITA	ITa1	41.3923	12.3038	Giuseppe Carpaneto, Stefano Chiari, Agnese Zauli	2010-05-01	2010-08-20	1	Bacanius consobrinus (AubÃ© 1850)
Zoophagus	HISTERIDAE	Eubrachium hispidulum (Bremi-Wolf 1855)	0	Pomezia - ITA	ITa1	41.3923	12.3038	Giuseppe Carpaneto, Stefano Chiari, Agnese Zauli	2010-05-01	2010-08-20	1	Eubrachium hispidulum (Bremi-Wolf 1855)
Zoophagus	HISTERIDAE	Bacanius consobrinus (AubÃ© 1850)	1	Pomezia - ITA	ITa10	41.3923	12.3038	Giuseppe Carpaneto, Stefano Chiari, Agnese Zauli	2010-05-01	2010-08-20	1	Bacanius consobrinus (AubÃ© 1850)
Zoophagus	HISTERIDAE	Eubrachium hispidulum (Bremi-Wolf 1855)	0	Pomezia - ITA	ITa10	41.3923	12.3038	Giuseppe Carpaneto, Stefano Chiari, Agnese Zauli	2010-05-01	2010-08-20	1	Eubrachium hispidulum (Bremi-Wolf 1855)
Zoophagus	HISTERIDAE	Bacanius consobrinus (AubÃ© 1850)	1	Pomezia - ITA	ITa2	41.3923	12.3038	Giuseppe Carpaneto, Stefano Chiari, Agnese Zauli	2010-05-01	2010-08-20	1	Bacanius consobrinus (AubÃ© 1850)
Zoophagus	HISTERIDAE	Eubrachium hispidulum (Bremi-Wolf 1855)	0	Pomezia - ITA	ITa2	41.3923	12.3038	Giuseppe Carpaneto, Stefano Chiari, Agnese Zauli	2010-05-01	2010-08-20	1	Eubrachium hispidulum (Bremi-Wolf 1855)
Zoophagus	HISTERIDAE	Bacanius consobrinus (AubÃ© 1850)	1	Pomezia - ITA	ITa3	41.3923	12.3038	Giuseppe Carpaneto, Stefano Chiari, Agnese Zauli	2010-05-01	2010-08-20	1	Bacanius consobrinus (AubÃ© 1850)
Zoophagus	HISTERIDAE	Eubrachium hispidulum (Bremi-Wolf 1855)	1	Pomezia - ITA	ITa3	41.3923	12.3038	Giuseppe Carpaneto, Stefano Chiari, Agnese Zauli	2010-05-01	2010-08-20	1	Eubrachium hispidulum (Bremi-Wolf 1855)
Zoophagus	HISTERIDAE	Bacanius consobrinus (AubÃ© 1850)	1	Pomezia - ITA	ITa4	41.3923	12.3038	Giuseppe Carpaneto, Stefano Chiari, Agnese Zauli	2010-05-01	2010-08-20	1	Bacanius consobrinus (AubÃ© 1850)
Zoophagus	HISTERIDAE	Eubrachium hispidulum (Bremi-Wolf 1855)	0	Pomezia - ITA	ITa4	41.3923	12.3038	Giuseppe Carpaneto, Stefano Chiari, Agnese Zauli	2010-05-01	2010-08-20	1	Eubrachium hispidulum (Bremi-Wolf 1855)
Zoophagus	HISTERIDAE	Bacanius consobrinus (AubÃ© 1850)	0	Pomezia - ITA	ITa5	41.3923	12.3038	Giuseppe Carpaneto, Stefano Chiari, Agnese Zauli	2010-05-01	2010-08-20	1	Bacanius consobrinus (AubÃ© 1850)
Zoophagus	HISTERIDAE	Eubrachium hispidulum (Bremi-Wolf 1855)	0	Pomezia - ITA	ITa5	41.3923	12.3038	Giuseppe Carpaneto, Stefano Chiari, Agnese Zauli	2010-05-01	2010-08-20	1	Eubrachium hispidulum (Bremi-Wolf 1855)
Zoophagus	HISTERIDAE	Bacanius consobrinus (AubÃ© 1850)	0	Pomezia - ITA	ITa6	41.3923	12.3038	Giuseppe Carpaneto, Stefano Chiari, Agnese Zauli	2010-05-01	2010-08-20	1	Bacanius consobrinus (AubÃ© 1850)
Zoophagus	HISTERIDAE	Eubrachium hispidulum (Bremi-Wolf 1855)	1	Pomezia - ITA	ITa6	41.3923	12.3038	Giuseppe Carpaneto, Stefano Chiari, Agnese Zauli	2010-05-01	2010-08-20	1	Eubrachium hispidulum (Bremi-Wolf 1855)
Zoophagus	HISTERIDAE	Bacanius consobrinus (AubÃ© 1850)	1	Pomezia - ITA	ITa7	41.3923	12.3038	Giuseppe Carpaneto, Stefano Chiari, Agnese Zauli	2010-05-01	2010-08-20	1	Bacanius consobrinus (AubÃ© 1850)
Zoophagus	HISTERIDAE	Eubrachium hispidulum (Bremi-Wolf 1855)	1	Pomezia - ITA	ITa7	41.3923	12.3038	Giuseppe Carpaneto, Stefano Chiari, Agnese Zauli	2010-05-01	2010-08-20	1	Eubrachium hispidulum (Bremi-Wolf 1855)
Zoophagus	HISTERIDAE	Bacanius consobrinus (AubÃ© 1850)	1	Pomezia - ITA	ITa8	41.3923	12.3038	Giuseppe Carpaneto, Stefano Chiari, Agnese Zauli	2010-05-01	2010-08-20	1	Bacanius consobrinus (AubÃ© 1850)
Zoophagus	HISTERIDAE	Eubrachium hispidulum (Bremi-Wolf 1855)	1	Pomezia - ITA	ITa8	41.3923	12.3038	Giuseppe Carpaneto, Stefano Chiari, Agnese Zauli	2010-05-01	2010-08-20	1	Eubrachium hispidulum (Bremi-Wolf 1855)
Zoophagus	HISTERIDAE	Bacanius consobrinus (AubÃ© 1850)	0	Pomezia - ITA	ITa9	41.3923	12.3038	Giuseppe Carpaneto, Stefano Chiari, Agnese Zauli	2010-05-01	2010-08-20	1	Bacanius consobrinus (AubÃ© 1850)
Zoophagus	HISTERIDAE	Eubrachium hispidulum (Bremi-Wolf 1855)	0	Pomezia - ITA	ITa9	41.3923	12.3038	Giuseppe Carpaneto, Stefano Chiari, Agnese Zauli	2010-05-01	2010-08-20	1	Eubrachium hispidulum (Bremi-Wolf 1855)
Zoophagus	HISTERIDAE	Bacanius consobrinus (AubÃ© 1850)	0	Polverino - ITALY	ITb1	41.2609	13.1116	Giuseppe Carpaneto, Stefano Chiari, Agnese Zauli	2010-05-01	2010-08-20	1	Bacanius consobrinus (AubÃ© 1850)
Zoophagus	HISTERIDAE	Eubrachium hispidulum (Bremi-Wolf 1855)	1	Polverino - ITALY	ITb1	41.2609	13.1116	Giuseppe Carpaneto, Stefano Chiari, Agnese Zauli	2010-05-01	2010-08-20	1	Eubrachium hispidulum (Bremi-Wolf 1855)
Zoophagus	HISTERIDAE	Bacanius consobrinus (AubÃ© 1850)	0	Polverino - ITALY	ITb10	41.2609	13.1116	Giuseppe Carpaneto, Stefano Chiari, Agnese Zauli	2010-05-01	2010-08-20	1	Bacanius consobrinus (AubÃ© 1850)
Zoophagus	HISTERIDAE	Eubrachium hispidulum (Bremi-Wolf 1855)	0	Polverino - ITALY	ITb10	41.2609	13.1116	Giuseppe Carpaneto, Stefano Chiari, Agnese Zauli	2010-05-01	2010-08-20	1	Eubrachium hispidulum (Bremi-Wolf 1855)
Zoophagus	HISTERIDAE	Bacanius consobrinus (AubÃ© 1850)	0	Polverino - ITALY	ITb2	41.2609	13.1116	Giuseppe Carpaneto, Stefano Chiari, Agnese Zauli	2010-05-01	2010-08-20	1	Bacanius consobrinus (AubÃ© 1850)
Zoophagus	HISTERIDAE	Eubrachium hispidulum (Bremi-Wolf 1855)	0	Polverino - ITALY	ITb2	41.2609	13.1116	Giuseppe Carpaneto, Stefano Chiari, Agnese Zauli	2010-05-01	2010-08-20	1	Eubrachium hispidulum (Bremi-Wolf 1855)
Zoophagus	HISTERIDAE	Bacanius consobrinus (AubÃ© 1850)	1	Polverino - ITALY	ITb3	41.2609	13.1116	Giuseppe Carpaneto, Stefano Chiari, Agnese Zauli	2010-05-01	2010-08-20	1	Bacanius consobrinus (AubÃ© 1850)
Zoophagus	HISTERIDAE	Eubrachium hispidulum (Bremi-Wolf 1855)	0	Polverino - ITALY	ITb3	41.2609	13.1116	Giuseppe Carpaneto, Stefano Chiari, Agnese Zauli	2010-05-01	2010-08-20	1	Eubrachium hispidulum (Bremi-Wolf 1855)
Zoophagus	HISTERIDAE	Bacanius consobrinus (AubÃ© 1850)	0	Polverino - ITALY	ITb4	41.2609	13.1116	Giuseppe Carpaneto, Stefano Chiari, Agnese Zauli	2010-05-01	2010-08-20	1	Bacanius consobrinus (AubÃ© 1850)
Zoophagus	HISTERIDAE	Eubrachium hispidulum (Bremi-Wolf 1855)	0	Polverino - ITALY	ITb4	41.2609	13.1116	Giuseppe Carpaneto, Stefano Chiari, Agnese Zauli	2010-05-01	2010-08-20	1	Eubrachium hispidulum (Bremi-Wolf 1855)
Zoophagus	HISTERIDAE	Bacanius consobrinus (AubÃ© 1850)	0	Polverino - ITALY	ITb5	41.2609	13.1116	Giuseppe Carpaneto, Stefano Chiari, Agnese Zauli	2010-05-01	2010-08-20	1	Bacanius consobrinus (AubÃ© 1850)
Zoophagus	HISTERIDAE	Eubrachium hispidulum (Bremi-Wolf 1855)	0	Polverino - ITALY	ITb5	41.2609	13.1116	Giuseppe Carpaneto, Stefano Chiari, Agnese Zauli	2010-05-01	2010-08-20	1	Eubrachium hispidulum (Bremi-Wolf 1855)
Zoophagus	HISTERIDAE	Bacanius consobrinus (AubÃ© 1850)	0	Polverino - ITALY	ITb6	41.2609	13.1116	Giuseppe Carpaneto, Stefano Chiari, Agnese Zauli	2010-05-01	2010-08-20	1	Bacanius consobrinus (AubÃ© 1850)
Zoophagus	HISTERIDAE	Eubrachium hispidulum (Bremi-Wolf 1855)	0	Polverino - ITALY	ITb6	41.2609	13.1116	Giuseppe Carpaneto, Stefano Chiari, Agnese Zauli	2010-05-01	2010-08-20	1	Eubrachium hispidulum (Bremi-Wolf 1855)
Zoophagus	HISTERIDAE	Bacanius consobrinus (AubÃ© 1850)	0	Polverino - ITALY	ITb7	41.2609	13.1116	Giuseppe Carpaneto, Stefano Chiari, Agnese Zauli	2010-05-01	2010-08-20	1	Bacanius consobrinus (AubÃ© 1850)
Zoophagus	HISTERIDAE	Eubrachium hispidulum (Bremi-Wolf 1855)	0	Polverino - ITALY	ITb7	41.2609	13.1116	Giuseppe Carpaneto, Stefano Chiari, Agnese Zauli	2010-05-01	2010-08-20	1	Eubrachium hispidulum (Bremi-Wolf 1855)
Zoophagus	HISTERIDAE	Bacanius consobrinus (AubÃ© 1850)	0	Polverino - ITALY	ITb8	41.2609	13.1116	Giuseppe Carpaneto, Stefano Chiari, Agnese Zauli	2010-05-01	2010-08-20	1	Bacanius consobrinus (AubÃ© 1850)
Zoophagus	HISTERIDAE	Eubrachium hispidulum (Bremi-Wolf 1855)	0	Polverino - ITALY	ITb8	41.2609	13.1116	Giuseppe Carpaneto, Stefano Chiari, Agnese Zauli	2010-05-01	2010-08-20	1	Eubrachium hispidulum (Bremi-Wolf 1855)
Zoophagus	HISTERIDAE	Bacanius consobrinus (AubÃ© 1850)	0	Polverino - ITALY	ITb9	41.2609	13.1116	Giuseppe Carpaneto, Stefano Chiari, Agnese Zauli	2010-05-01	2010-08-20	1	Bacanius consobrinus (AubÃ© 1850)
Zoophagus	HISTERIDAE	Eubrachium hispidulum (Bremi-Wolf 1855)	1	Polverino - ITALY	ITb9	41.2609	13.1116	Giuseppe Carpaneto, Stefano Chiari, Agnese Zauli	2010-05-01	2010-08-20	1	Eubrachium hispidulum (Bremi-Wolf 1855)
Zoophagus	HISTERIDAE	Bacanius consobrinus (AubÃ© 1850)	0	Larvik - NOR	NOa1	59.823	9.5932	Anne Sverdrup-Thygeson	2009-05-14	2009-08-25	1	Bacanius consobrinus (AubÃ© 1850)
Zoophagus	HISTERIDAE	Eubrachium hispidulum (Bremi-Wolf 1855)	0	Larvik - NOR	NOa1	59.823	9.5932	Anne Sverdrup-Thygeson	2009-05-14	2009-08-25	1	Eubrachium hispidulum (Bremi-Wolf 1855)
Zoophagus	HISTERIDAE	Bacanius consobrinus (AubÃ© 1850)	0	Larvik - NOR	NOa10	59.823	9.5932	Anne Sverdrup-Thygeson	2009-05-14	2009-08-25	1	Bacanius consobrinus (AubÃ© 1850)
Zoophagus	HISTERIDAE	Eubrachium hispidulum (Bremi-Wolf 1855)	0	Larvik - NOR	NOa10	59.823	9.5932	Anne Sverdrup-Thygeson	2009-05-14	2009-08-25	1	Eubrachium hispidulum (Bremi-Wolf 1855)
Zoophagus	HISTERIDAE	Bacanius consobrinus (AubÃ© 1850)	0	Larvik - NOR	NOa2	59.823	9.5932	Anne Sverdrup-Thygeson	2009-05-14	2009-08-25	1	Bacanius consobrinus (AubÃ© 1850)
Zoophagus	HISTERIDAE	Eubrachium hispidulum (Bremi-Wolf 1855)	0	Larvik - NOR	NOa2	59.823	9.5932	Anne Sverdrup-Thygeson	2009-05-14	2009-08-25	1	Eubrachium hispidulum (Bremi-Wolf 1855)
Zoophagus	HISTERIDAE	Bacanius consobrinus (AubÃ© 1850)	0	Larvik - NOR	NOa3	59.823	9.5932	Anne Sverdrup-Thygeson	2009-05-14	2009-08-25	1	Bacanius consobrinus (AubÃ© 1850)
Zoophagus	HISTERIDAE	Eubrachium hispidulum (Bremi-Wolf 1855)	0	Larvik - NOR	NOa3	59.823	9.5932	Anne Sverdrup-Thygeson	2009-05-14	2009-08-25	1	Eubrachium hispidulum (Bremi-Wolf 1855)
Zoophagus	HISTERIDAE	Bacanius consobrinus (AubÃ© 1850)	0	Larvik - NOR	NOa4	59.823	9.5932	Anne Sverdrup-Thygeson	2009-05-14	2009-08-25	1	Bacanius consobrinus (AubÃ© 1850)
Zoophagus	HISTERIDAE	Eubrachium hispidulum (Bremi-Wolf 1855)	0	Larvik - NOR	NOa4	59.823	9.5932	Anne Sverdrup-Thygeson	2009-05-14	2009-08-25	1	Eubrachium hispidulum (Bremi-Wolf 1855)
Zoophagus	HISTERIDAE	Bacanius consobrinus (AubÃ© 1850)	0	Larvik - NOR	NOa5	59.823	9.5932	Anne Sverdrup-Thygeson	2009-05-14	2009-08-25	1	Bacanius consobrinus (AubÃ© 1850)
Zoophagus	HISTERIDAE	Eubrachium hispidulum (Bremi-Wolf 1855)	0	Larvik - NOR	NOa5	59.823	9.5932	Anne Sverdrup-Thygeson	2009-05-14	2009-08-25	1	Eubrachium hispidulum (Bremi-Wolf 1855)
Zoophagus	HISTERIDAE	Bacanius consobrinus (AubÃ© 1850)	0	Larvik - NOR	NOa6	59.823	9.5932	Anne Sverdrup-Thygeson	2009-05-14	2009-08-25	1	Bacanius consobrinus (AubÃ© 1850)
Zoophagus	HISTERIDAE	Eubrachium hispidulum (Bremi-Wolf 1855)	0	Larvik - NOR	NOa6	59.823	9.5932	Anne Sverdrup-Thygeson	2009-05-14	2009-08-25	1	Eubrachium hispidulum (Bremi-Wolf 1855)
Zoophagus	HISTERIDAE	Bacanius consobrinus (AubÃ© 1850)	0	Larvik - NOR	NOa7	59.823	9.5932	Anne Sverdrup-Thygeson	2009-05-14	2009-08-25	1	Bacanius consobrinus (AubÃ© 1850)
Zoophagus	HISTERIDAE	Eubrachium hispidulum (Bremi-Wolf 1855)	0	Larvik - NOR	NOa7	59.823	9.5932	Anne Sverdrup-Thygeson	2009-05-14	2009-08-25	1	Eubrachium hispidulum (Bremi-Wolf 1855)
Zoophagus	HISTERIDAE	Bacanius consobrinus (AubÃ© 1850)	0	Larvik - NOR	NOa8	59.823	9.5932	Anne Sverdrup-Thygeson	2009-05-14	2009-08-25	1	Bacanius consobrinus (AubÃ© 1850)
Zoophagus	HISTERIDAE	Eubrachium hispidulum (Bremi-Wolf 1855)	0	Larvik - NOR	NOa8	59.823	9.5932	Anne Sverdrup-Thygeson	2009-05-14	2009-08-25	1	Eubrachium hispidulum (Bremi-Wolf 1855)
Zoophagus	HISTERIDAE	Bacanius consobrinus (AubÃ© 1850)	0	Larvik - NOR	NOa9	59.823	9.5932	Anne Sverdrup-Thygeson	2009-05-14	2009-08-25	1	Bacanius consobrinus (AubÃ© 1850)
Zoophagus	HISTERIDAE	Eubrachium hispidulum (Bremi-Wolf 1855)	0	Larvik - NOR	NOa9	59.823	9.5932	Anne Sverdrup-Thygeson	2009-05-14	2009-08-25	1	Eubrachium hispidulum (Bremi-Wolf 1855)
Zoophagus	HISTERIDAE	Bacanius consobrinus (AubÃ© 1850)	0	Horten - NOR	NOb1	59.2639	10.2856	Anne Sverdrup-Thygeson	2005-05-12	2005-09-19	1	Bacanius consobrinus (AubÃ© 1850)
Zoophagus	HISTERIDAE	Eubrachium hispidulum (Bremi-Wolf 1855)	0	Horten - NOR	NOb1	59.2639	10.2856	Anne Sverdrup-Thygeson	2005-05-12	2005-09-19	1	Eubrachium hispidulum (Bremi-Wolf 1855)
Zoophagus	HISTERIDAE	Bacanius consobrinus (AubÃ© 1850)	0	Horten - NOR	NOb2	59.2639	10.2856	Anne Sverdrup-Thygeson	2005-05-12	2005-09-19	1	Bacanius consobrinus (AubÃ© 1850)
Zoophagus	HISTERIDAE	Eubrachium hispidulum (Bremi-Wolf 1855)	0	Horten - NOR	NOb2	59.2639	10.2856	Anne Sverdrup-Thygeson	2005-05-12	2005-09-19	1	Eubrachium hispidulum (Bremi-Wolf 1855)
Zoophagus	HISTERIDAE	Bacanius consobrinus (AubÃ© 1850)	0	Horten - NOR	NOb3	59.2639	10.2856	Anne Sverdrup-Thygeson	2005-05-12	2005-09-19	1	Bacanius consobrinus (AubÃ© 1850)
Zoophagus	HISTERIDAE	Eubrachium hispidulum (Bremi-Wolf 1855)	0	Horten - NOR	NOb3	59.2639	10.2856	Anne Sverdrup-Thygeson	2005-05-12	2005-09-19	1	Eubrachium hispidulum (Bremi-Wolf 1855)
Zoophagus	HISTERIDAE	Bacanius consobrinus (AubÃ© 1850)	0	Horten - NOR	NOb4	59.2639	10.2856	Anne Sverdrup-Thygeson	2005-05-12	2005-09-19	1	Bacanius consobrinus (AubÃ© 1850)
Zoophagus	HISTERIDAE	Eubrachium hispidulum (Bremi-Wolf 1855)	0	Horten - NOR	NOb4	59.2639	10.2856	Anne Sverdrup-Thygeson	2005-05-12	2005-09-19	1	Eubrachium hispidulum (Bremi-Wolf 1855)
Zoophagus	HISTERIDAE	Bacanius consobrinus (AubÃ© 1850)	0	Horten - NOR	NOb5	59.2639	10.2856	Anne Sverdrup-Thygeson	2005-05-12	2005-09-19	1	Bacanius consobrinus (AubÃ© 1850)
Zoophagus	HISTERIDAE	Eubrachium hispidulum (Bremi-Wolf 1855)	0	Horten - NOR	NOb5	59.2639	10.2856	Anne Sverdrup-Thygeson	2005-05-12	2005-09-19	1	Eubrachium hispidulum (Bremi-Wolf 1855)
Zoophagus	HISTERIDAE	Bacanius consobrinus (AubÃ© 1850)	0	Horten - NOR	NObOO1	59.2639	10.2856	Anne Sverdrup-Thygeson	2005-05-12	2005-09-19	1	Bacanius consobrinus (AubÃ© 1850)
Zoophagus	HISTERIDAE	Eubrachium hispidulum (Bremi-Wolf 1855)	0	Horten - NOR	NObOO1	59.2639	10.2856	Anne Sverdrup-Thygeson	2005-05-12	2005-09-19	1	Eubrachium hispidulum (Bremi-Wolf 1855)
Zoophagus	HISTERIDAE	Bacanius consobrinus (AubÃ© 1850)	0	Horten - NOR	NObOO2	59.2639	10.2856	Anne Sverdrup-Thygeson	2005-05-12	2005-09-19	1	Bacanius consobrinus (AubÃ© 1850)
Zoophagus	HISTERIDAE	Eubrachium hispidulum (Bremi-Wolf 1855)	0	Horten - NOR	NObOO2	59.2639	10.2856	Anne Sverdrup-Thygeson	2005-05-12	2005-09-19	1	Eubrachium hispidulum (Bremi-Wolf 1855)
Zoophagus	HISTERIDAE	Bacanius consobrinus (AubÃ© 1850)	0	Horten - NOR	NObOO3	59.2639	10.2856	Anne Sverdrup-Thygeson	2005-05-12	2005-09-19	1	Bacanius consobrinus (AubÃ© 1850)
Zoophagus	HISTERIDAE	Eubrachium hispidulum (Bremi-Wolf 1855)	0	Horten - NOR	NObOO3	59.2639	10.2856	Anne Sverdrup-Thygeson	2005-05-12	2005-09-19	1	Eubrachium hispidulum (Bremi-Wolf 1855)
Zoophagus	HISTERIDAE	Bacanius consobrinus (AubÃ© 1850)	0	Horten - NOR	NObOO4	59.2639	10.2856	Anne Sverdrup-Thygeson	2005-05-12	2005-09-19	1	Bacanius consobrinus (AubÃ© 1850)
Zoophagus	HISTERIDAE	Eubrachium hispidulum (Bremi-Wolf 1855)	0	Horten - NOR	NObOO4	59.2639	10.2856	Anne Sverdrup-Thygeson	2005-05-12	2005-09-19	1	Eubrachium hispidulum (Bremi-Wolf 1855)
Zoophagus	HISTERIDAE	Bacanius consobrinus (AubÃ© 1850)	0	Horten - NOR	NObOO5	59.2639	10.2856	Anne Sverdrup-Thygeson	2005-05-12	2005-09-19	1	Bacanius consobrinus (AubÃ© 1850)
Zoophagus	HISTERIDAE	Eubrachium hispidulum (Bremi-Wolf 1855)	0	Horten - NOR	NObOO5	59.2639	10.2856	Anne Sverdrup-Thygeson	2005-05-12	2005-09-19	1	Eubrachium hispidulum (Bremi-Wolf 1855)
Zoophagus	HISTERIDAE	Bacanius consobrinus (AubÃ© 1850)	0	Drangedal - NOR	NOc1	59.439	9.1144	Anne Sverdrup-Thygeson	2004-05-19	2004-08-26	1	Bacanius consobrinus (AubÃ© 1850)
Zoophagus	HISTERIDAE	Eubrachium hispidulum (Bremi-Wolf 1855)	0	Drangedal - NOR	NOc1	59.439	9.1144	Anne Sverdrup-Thygeson	2004-05-19	2004-08-26	1	Eubrachium hispidulum (Bremi-Wolf 1855)
Zoophagus	HISTERIDAE	Bacanius consobrinus (AubÃ© 1850)	0	Drangedal - NOR	NOc2	59.439	9.1144	Anne Sverdrup-Thygeson	2004-05-19	2004-08-26	1	Bacanius consobrinus (AubÃ© 1850)
Zoophagus	HISTERIDAE	Eubrachium hispidulum (Bremi-Wolf 1855)	0	Drangedal - NOR	NOc2	59.439	9.1144	Anne Sverdrup-Thygeson	2004-05-19	2004-08-26	1	Eubrachium hispidulum (Bremi-Wolf 1855)
Zoophagus	HISTERIDAE	Bacanius consobrinus (AubÃ© 1850)	0	Drangedal - NOR	NOc3	59.439	9.1144	Anne Sverdrup-Thygeson	2004-05-19	2004-08-26	1	Bacanius consobrinus (AubÃ© 1850)
Zoophagus	HISTERIDAE	Eubrachium hispidulum (Bremi-Wolf 1855)	0	Drangedal - NOR	NOc3	59.439	9.1144	Anne Sverdrup-Thygeson	2004-05-19	2004-08-26	1	Eubrachium hispidulum (Bremi-Wolf 1855)
Zoophagus	HISTERIDAE	Bacanius consobrinus (AubÃ© 1850)	0	Drangedal - NOR	NOc4	59.439	9.1144	Anne Sverdrup-Thygeson	2004-05-19	2004-08-26	1	Bacanius consobrinus (AubÃ© 1850)
Zoophagus	HISTERIDAE	Eubrachium hispidulum (Bremi-Wolf 1855)	0	Drangedal - NOR	NOc4	59.439	9.1144	Anne Sverdrup-Thygeson	2004-05-19	2004-08-26	1	Eubrachium hispidulum (Bremi-Wolf 1855)
Zoophagus	HISTERIDAE	Bacanius consobrinus (AubÃ© 1850)	0	Drangedal - NOR	NOc5	59.439	9.1144	Anne Sverdrup-Thygeson	2004-05-19	2004-08-26	1	Bacanius consobrinus (AubÃ© 1850)
Zoophagus	HISTERIDAE	Eubrachium hispidulum (Bremi-Wolf 1855)	0	Drangedal - NOR	NOc5	59.439	9.1144	Anne Sverdrup-Thygeson	2004-05-19	2004-08-26	1	Eubrachium hispidulum (Bremi-Wolf 1855)
Zoophagus	HISTERIDAE	Bacanius consobrinus (AubÃ© 1850)	0	Drangedal - NOR	NOc6	59.439	9.1144	Anne Sverdrup-Thygeson	2004-05-19	2004-08-26	1	Bacanius consobrinus (AubÃ© 1850)
Zoophagus	HISTERIDAE	Eubrachium hispidulum (Bremi-Wolf 1855)	0	Drangedal - NOR	NOc6	59.439	9.1144	Anne Sverdrup-Thygeson	2004-05-19	2004-08-26	1	Eubrachium hispidulum (Bremi-Wolf 1855)
Zoophagus	HISTERIDAE	Bacanius consobrinus (AubÃ© 1850)	0	Drangedal - NOR	NOcSV1	59.439	9.1144	Anne Sverdrup-Thygeson	2004-05-19	2004-08-26	1	Bacanius consobrinus (AubÃ© 1850)
Zoophagus	HISTERIDAE	Eubrachium hispidulum (Bremi-Wolf 1855)	0	Drangedal - NOR	NOcSV1	59.439	9.1144	Anne Sverdrup-Thygeson	2004-05-19	2004-08-26	1	Eubrachium hispidulum (Bremi-Wolf 1855)
Zoophagus	HISTERIDAE	Bacanius consobrinus (AubÃ© 1850)	0	Drangedal - NOR	NOcSV2	59.439	9.1144	Anne Sverdrup-Thygeson	2004-05-19	2004-08-26	1	Bacanius consobrinus (AubÃ© 1850)
Zoophagus	HISTERIDAE	Eubrachium hispidulum (Bremi-Wolf 1855)	0	Drangedal - NOR	NOcSV2	59.439	9.1144	Anne Sverdrup-Thygeson	2004-05-19	2004-08-26	1	Eubrachium hispidulum (Bremi-Wolf 1855)
Zoophagus	HISTERIDAE	Bacanius consobrinus (AubÃ© 1850)	0	Drangedal - NOR	NOcSV3	59.439	9.1144	Anne Sverdrup-Thygeson	2004-05-19	2004-08-26	1	Bacanius consobrinus (AubÃ© 1850)
Zoophagus	HISTERIDAE	Eubrachium hispidulum (Bremi-Wolf 1855)	0	Drangedal - NOR	NOcSV3	59.439	9.1144	Anne Sverdrup-Thygeson	2004-05-19	2004-08-26	1	Eubrachium hispidulum (Bremi-Wolf 1855)
Zoophagus	HISTERIDAE	Bacanius consobrinus (AubÃ© 1850)	0	Drangedal - NOR	NOcSV4	59.439	9.1144	Anne Sverdrup-Thygeson	2004-05-19	2004-08-26	1	Bacanius consobrinus (AubÃ© 1850)
Zoophagus	HISTERIDAE	Eubrachium hispidulum (Bremi-Wolf 1855)	0	Drangedal - NOR	NOcSV4	59.439	9.1144	Anne Sverdrup-Thygeson	2004-05-19	2004-08-26	1	Eubrachium hispidulum (Bremi-Wolf 1855)
Zoophagus	HISTERIDAE	Bacanius consobrinus (AubÃ© 1850)	0	Hjorthagen - SWEDEN	SWa1	58.1632	15.4421	Nicklas Jansson	1994-05-01	1994-08-20	1	Bacanius consobrinus (AubÃ© 1850)
Zoophagus	HISTERIDAE	Eubrachium hispidulum (Bremi-Wolf 1855)	0	Hjorthagen - SWEDEN	SWa1	58.1632	15.4421	Nicklas Jansson	1994-05-01	1994-08-20	1	Eubrachium hispidulum (Bremi-Wolf 1855)
Zoophagus	HISTERIDAE	Bacanius consobrinus (AubÃ© 1850)	0	Hjorthagen - SWEDEN	SWa10	58.1632	15.4421	Nicklas Jansson	1994-05-01	1994-08-20	1	Bacanius consobrinus (AubÃ© 1850)
Zoophagus	HISTERIDAE	Eubrachium hispidulum (Bremi-Wolf 1855)	0	Hjorthagen - SWEDEN	SWa10	58.1632	15.4421	Nicklas Jansson	1994-05-01	1994-08-20	1	Eubrachium hispidulum (Bremi-Wolf 1855)
Zoophagus	HISTERIDAE	Bacanius consobrinus (AubÃ© 1850)	0	Hjorthagen - SWEDEN	SWa2	58.1632	15.4421	Nicklas Jansson	1994-05-01	1994-08-20	1	Bacanius consobrinus (AubÃ© 1850)
Zoophagus	HISTERIDAE	Eubrachium hispidulum (Bremi-Wolf 1855)	0	Hjorthagen - SWEDEN	SWa2	58.1632	15.4421	Nicklas Jansson	1994-05-01	1994-08-20	1	Eubrachium hispidulum (Bremi-Wolf 1855)
Zoophagus	HISTERIDAE	Bacanius consobrinus (AubÃ© 1850)	0	Hjorthagen - SWEDEN	SWa3	58.1632	15.4421	Nicklas Jansson	1994-05-01	1994-08-20	1	Bacanius consobrinus (AubÃ© 1850)
Zoophagus	HISTERIDAE	Eubrachium hispidulum (Bremi-Wolf 1855)	0	Hjorthagen - SWEDEN	SWa3	58.1632	15.4421	Nicklas Jansson	1994-05-01	1994-08-20	1	Eubrachium hispidulum (Bremi-Wolf 1855)
Zoophagus	HISTERIDAE	Bacanius consobrinus (AubÃ© 1850)	0	Hjorthagen - SWEDEN	SWa4	58.1632	15.4421	Nicklas Jansson	1994-05-01	1994-08-20	1	Bacanius consobrinus (AubÃ© 1850)
Zoophagus	HISTERIDAE	Eubrachium hispidulum (Bremi-Wolf 1855)	0	Hjorthagen - SWEDEN	SWa4	58.1632	15.4421	Nicklas Jansson	1994-05-01	1994-08-20	1	Eubrachium hispidulum (Bremi-Wolf 1855)
Zoophagus	HISTERIDAE	Bacanius consobrinus (AubÃ© 1850)	0	Hjorthagen - SWEDEN	SWa5	58.1632	15.4421	Nicklas Jansson	1994-05-01	1994-08-20	1	Bacanius consobrinus (AubÃ© 1850)
Zoophagus	HISTERIDAE	Eubrachium hispidulum (Bremi-Wolf 1855)	0	Hjorthagen - SWEDEN	SWa5	58.1632	15.4421	Nicklas Jansson	1994-05-01	1994-08-20	1	Eubrachium hispidulum (Bremi-Wolf 1855)
Zoophagus	HISTERIDAE	Bacanius consobrinus (AubÃ© 1850)	0	Hjorthagen - SWEDEN	SWa6	58.1632	15.4421	Nicklas Jansson	1994-05-01	1994-08-20	1	Bacanius consobrinus (AubÃ© 1850)
Zoophagus	HISTERIDAE	Eubrachium hispidulum (Bremi-Wolf 1855)	0	Hjorthagen - SWEDEN	SWa6	58.1632	15.4421	Nicklas Jansson	1994-05-01	1994-08-20	1	Eubrachium hispidulum (Bremi-Wolf 1855)
Zoophagus	HISTERIDAE	Bacanius consobrinus (AubÃ© 1850)	0	Hjorthagen - SWEDEN	SWa7	58.1632	15.4421	Nicklas Jansson	1994-05-01	1994-08-20	1	Bacanius consobrinus (AubÃ© 1850)
Zoophagus	HISTERIDAE	Eubrachium hispidulum (Bremi-Wolf 1855)	0	Hjorthagen - SWEDEN	SWa7	58.1632	15.4421	Nicklas Jansson	1994-05-01	1994-08-20	1	Eubrachium hispidulum (Bremi-Wolf 1855)
Zoophagus	HISTERIDAE	Bacanius consobrinus (AubÃ© 1850)	0	Hjorthagen - SWEDEN	SWa8	58.1632	15.4421	Nicklas Jansson	1994-05-01	1994-08-20	1	Bacanius consobrinus (AubÃ© 1850)
Zoophagus	HISTERIDAE	Eubrachium hispidulum (Bremi-Wolf 1855)	0	Hjorthagen - SWEDEN	SWa8	58.1632	15.4421	Nicklas Jansson	1994-05-01	1994-08-20	1	Eubrachium hispidulum (Bremi-Wolf 1855)
Zoophagus	HISTERIDAE	Bacanius consobrinus (AubÃ© 1850)	0	Hjorthagen - SWEDEN	SWa9	58.1632	15.4421	Nicklas Jansson	1994-05-01	1994-08-20	1	Bacanius consobrinus (AubÃ© 1850)
Zoophagus	HISTERIDAE	Eubrachium hispidulum (Bremi-Wolf 1855)	0	Hjorthagen - SWEDEN	SWa9	58.1632	15.4421	Nicklas Jansson	1994-05-01	1994-08-20	1	Eubrachium hispidulum (Bremi-Wolf 1855)
Zoophagus	HISTERIDAE	Bacanius consobrinus (AubÃ© 1850)	0	MalmÃ¶landet - SWE	SWb1	58.3852	16.1541	Nicklas Jansson	2001-05-10	2001-08-30	1	Bacanius consobrinus (AubÃ© 1850)
Zoophagus	HISTERIDAE	Eubrachium hispidulum (Bremi-Wolf 1855)	0	MalmÃ¶landet - SWE	SWb1	58.3852	16.1541	Nicklas Jansson	2001-05-10	2001-08-30	1	Eubrachium hispidulum (Bremi-Wolf 1855)
Zoophagus	HISTERIDAE	Bacanius consobrinus (AubÃ© 1850)	0	MalmÃ¶landet - SWE	SWb10	58.3852	16.1541	Nicklas Jansson	2001-05-10	2001-08-30	1	Bacanius consobrinus (AubÃ© 1850)
Zoophagus	HISTERIDAE	Eubrachium hispidulum (Bremi-Wolf 1855)	0	MalmÃ¶landet - SWE	SWb10	58.3852	16.1541	Nicklas Jansson	2001-05-10	2001-08-30	1	Eubrachium hispidulum (Bremi-Wolf 1855)
Zoophagus	HISTERIDAE	Bacanius consobrinus (AubÃ© 1850)	0	MalmÃ¶landet - SWE	SWb2	58.3852	16.1541	Nicklas Jansson	2001-05-10	2001-08-30	1	Bacanius consobrinus (AubÃ© 1850)
Zoophagus	HISTERIDAE	Eubrachium hispidulum (Bremi-Wolf 1855)	0	MalmÃ¶landet - SWE	SWb2	58.3852	16.1541	Nicklas Jansson	2001-05-10	2001-08-30	1	Eubrachium hispidulum (Bremi-Wolf 1855)
Zoophagus	HISTERIDAE	Bacanius consobrinus (AubÃ© 1850)	0	MalmÃ¶landet - SWE	SWb3	58.3852	16.1541	Nicklas Jansson	2001-05-10	2001-08-30	1	Bacanius consobrinus (AubÃ© 1850)
Zoophagus	HISTERIDAE	Eubrachium hispidulum (Bremi-Wolf 1855)	0	MalmÃ¶landet - SWE	SWb3	58.3852	16.1541	Nicklas Jansson	2001-05-10	2001-08-30	1	Eubrachium hispidulum (Bremi-Wolf 1855)
Zoophagus	HISTERIDAE	Bacanius consobrinus (AubÃ© 1850)	0	MalmÃ¶landet - SWE	SWb4	58.3852	16.1541	Nicklas Jansson	2001-05-10	2001-08-30	1	Bacanius consobrinus (AubÃ© 1850)
Zoophagus	HISTERIDAE	Eubrachium hispidulum (Bremi-Wolf 1855)	0	MalmÃ¶landet - SWE	SWb4	58.3852	16.1541	Nicklas Jansson	2001-05-10	2001-08-30	1	Eubrachium hispidulum (Bremi-Wolf 1855)
Zoophagus	HISTERIDAE	Bacanius consobrinus (AubÃ© 1850)	0	MalmÃ¶landet - SWE	SWb5	58.3852	16.1541	Nicklas Jansson	2001-05-10	2001-08-30	1	Bacanius consobrinus (AubÃ© 1850)
Zoophagus	HISTERIDAE	Eubrachium hispidulum (Bremi-Wolf 1855)	0	MalmÃ¶landet - SWE	SWb5	58.3852	16.1541	Nicklas Jansson	2001-05-10	2001-08-30	1	Eubrachium hispidulum (Bremi-Wolf 1855)
Zoophagus	HISTERIDAE	Bacanius consobrinus (AubÃ© 1850)	0	MalmÃ¶landet - SWE	SWb6	58.3852	16.1541	Nicklas Jansson	2001-05-10	2001-08-30	1	Bacanius consobrinus (AubÃ© 1850)
Zoophagus	HISTERIDAE	Eubrachium hispidulum (Bremi-Wolf 1855)	0	MalmÃ¶landet - SWE	SWb6	58.3852	16.1541	Nicklas Jansson	2001-05-10	2001-08-30	1	Eubrachium hispidulum (Bremi-Wolf 1855)
Zoophagus	HISTERIDAE	Bacanius consobrinus (AubÃ© 1850)	0	MalmÃ¶landet - SWE	SWb7	58.3852	16.1541	Nicklas Jansson	2001-05-10	2001-08-30	1	Bacanius consobrinus (AubÃ© 1850)
Zoophagus	HISTERIDAE	Eubrachium hispidulum (Bremi-Wolf 1855)	0	MalmÃ¶landet - SWE	SWb7	58.3852	16.1541	Nicklas Jansson	2001-05-10	2001-08-30	1	Eubrachium hispidulum (Bremi-Wolf 1855)
Zoophagus	HISTERIDAE	Bacanius consobrinus (AubÃ© 1850)	0	MalmÃ¶landet - SWE	SWb8	58.3852	16.1541	Nicklas Jansson	2001-05-10	2001-08-30	1	Bacanius consobrinus (AubÃ© 1850)
Zoophagus	HISTERIDAE	Eubrachium hispidulum (Bremi-Wolf 1855)	0	MalmÃ¶landet - SWE	SWb8	58.3852	16.1541	Nicklas Jansson	2001-05-10	2001-08-30	1	Eubrachium hispidulum (Bremi-Wolf 1855)
Zoophagus	HISTERIDAE	Bacanius consobrinus (AubÃ© 1850)	0	MalmÃ¶landet - SWE	SWb9	58.3852	16.1541	Nicklas Jansson	2001-05-10	2001-08-30	1	Bacanius consobrinus (AubÃ© 1850)
Zoophagus	HISTERIDAE	Eubrachium hispidulum (Bremi-Wolf 1855)	0	MalmÃ¶landet - SWE	SWb9	58.3852	16.1541	Nicklas Jansson	2001-05-10	2001-08-30	1	Eubrachium hispidulum (Bremi-Wolf 1855)
Zoophagus	HISTERIDAE	Bacanius consobrinus (AubÃ© 1850)	0	KungsÃ¶r - SWE	SWc1	59.2653	16.444	Nicklas Jansson	1996-05-10	1996-08-20	1	Bacanius consobrinus (AubÃ© 1850)
Zoophagus	HISTERIDAE	Eubrachium hispidulum (Bremi-Wolf 1855)	0	KungsÃ¶r - SWE	SWc1	59.2653	16.444	Nicklas Jansson	1996-05-10	1996-08-20	1	Eubrachium hispidulum (Bremi-Wolf 1855)
Zoophagus	HISTERIDAE	Bacanius consobrinus (AubÃ© 1850)	0	KungsÃ¶r - SWE	SWc10	59.2653	16.444	Nicklas Jansson	1996-05-10	1996-08-20	1	Bacanius consobrinus (AubÃ© 1850)
Zoophagus	HISTERIDAE	Eubrachium hispidulum (Bremi-Wolf 1855)	0	KungsÃ¶r - SWE	SWc10	59.2653	16.444	Nicklas Jansson	1996-05-10	1996-08-20	1	Eubrachium hispidulum (Bremi-Wolf 1855)
Zoophagus	HISTERIDAE	Bacanius consobrinus (AubÃ© 1850)	0	KungsÃ¶r - SWE	SWc2	59.2653	16.444	Nicklas Jansson	1996-05-10	1996-08-20	1	Bacanius consobrinus (AubÃ© 1850)
Zoophagus	HISTERIDAE	Eubrachium hispidulum (Bremi-Wolf 1855)	0	KungsÃ¶r - SWE	SWc2	59.2653	16.444	Nicklas Jansson	1996-05-10	1996-08-20	1	Eubrachium hispidulum (Bremi-Wolf 1855)
Zoophagus	HISTERIDAE	Bacanius consobrinus (AubÃ© 1850)	0	KungsÃ¶r - SWE	SWc3	59.2653	16.444	Nicklas Jansson	1996-05-10	1996-08-20	1	Bacanius consobrinus (AubÃ© 1850)
Zoophagus	HISTERIDAE	Eubrachium hispidulum (Bremi-Wolf 1855)	0	KungsÃ¶r - SWE	SWc3	59.2653	16.444	Nicklas Jansson	1996-05-10	1996-08-20	1	Eubrachium hispidulum (Bremi-Wolf 1855)
Zoophagus	HISTERIDAE	Bacanius consobrinus (AubÃ© 1850)	0	KungsÃ¶r - SWE	SWc4	59.2653	16.444	Nicklas Jansson	1996-05-10	1996-08-20	1	Bacanius consobrinus (AubÃ© 1850)
Zoophagus	HISTERIDAE	Eubrachium hispidulum (Bremi-Wolf 1855)	0	KungsÃ¶r - SWE	SWc4	59.2653	16.444	Nicklas Jansson	1996-05-10	1996-08-20	1	Eubrachium hispidulum (Bremi-Wolf 1855)
Zoophagus	HISTERIDAE	Bacanius consobrinus (AubÃ© 1850)	0	KungsÃ¶r - SWE	SWc5	59.2653	16.444	Nicklas Jansson	1996-05-10	1996-08-20	1	Bacanius consobrinus (AubÃ© 1850)
Zoophagus	HISTERIDAE	Eubrachium hispidulum (Bremi-Wolf 1855)	0	KungsÃ¶r - SWE	SWc5	59.2653	16.444	Nicklas Jansson	1996-05-10	1996-08-20	1	Eubrachium hispidulum (Bremi-Wolf 1855)
Zoophagus	HISTERIDAE	Bacanius consobrinus (AubÃ© 1850)	0	KungsÃ¶r - SWE	SWc6	59.2653	16.444	Nicklas Jansson	1996-05-10	1996-08-20	1	Bacanius consobrinus (AubÃ© 1850)
Zoophagus	HISTERIDAE	Eubrachium hispidulum (Bremi-Wolf 1855)	0	KungsÃ¶r - SWE	SWc6	59.2653	16.444	Nicklas Jansson	1996-05-10	1996-08-20	1	Eubrachium hispidulum (Bremi-Wolf 1855)
Zoophagus	HISTERIDAE	Bacanius consobrinus (AubÃ© 1850)	0	KungsÃ¶r - SWE	SWc7	59.2653	16.444	Nicklas Jansson	1996-05-10	1996-08-20	1	Bacanius consobrinus (AubÃ© 1850)
Zoophagus	HISTERIDAE	Eubrachium hispidulum (Bremi-Wolf 1855)	0	KungsÃ¶r - SWE	SWc7	59.2653	16.444	Nicklas Jansson	1996-05-10	1996-08-20	1	Eubrachium hispidulum (Bremi-Wolf 1855)
Zoophagus	HISTERIDAE	Bacanius consobrinus (AubÃ© 1850)	0	KungsÃ¶r - SWE	SWc8	59.2653	16.444	Nicklas Jansson	1996-05-10	1996-08-20	1	Bacanius consobrinus (AubÃ© 1850)
Zoophagus	HISTERIDAE	Eubrachium hispidulum (Bremi-Wolf 1855)	0	KungsÃ¶r - SWE	SWc8	59.2653	16.444	Nicklas Jansson	1996-05-10	1996-08-20	1	Eubrachium hispidulum (Bremi-Wolf 1855)
Zoophagus	HISTERIDAE	Bacanius consobrinus (AubÃ© 1850)	0	KungsÃ¶r - SWE	SWc9	59.2653	16.444	Nicklas Jansson	1996-05-10	1996-08-20	1	Bacanius consobrinus (AubÃ© 1850)
Zoophagus	HISTERIDAE	Eubrachium hispidulum (Bremi-Wolf 1855)	0	KungsÃ¶r - SWE	SWc9	59.2653	16.444	Nicklas Jansson	1996-05-10	1996-08-20	1	Eubrachium hispidulum (Bremi-Wolf 1855)
Zoophagus	HISTERIDAE	Bacanius consobrinus (AubÃ© 1850)	0	Grebo - SWE	SWd1	58.1731	15.512	Nicklas Jansson	1994-05-01	1994-08-20	1	Bacanius consobrinus (AubÃ© 1850)
Zoophagus	HISTERIDAE	Eubrachium hispidulum (Bremi-Wolf 1855)	0	Grebo - SWE	SWd1	58.1731	15.512	Nicklas Jansson	1994-05-01	1994-08-20	1	Eubrachium hispidulum (Bremi-Wolf 1855)
Zoophagus	HISTERIDAE	Bacanius consobrinus (AubÃ© 1850)	0	Grebo - SWE	SWd10	58.1731	15.512	Nicklas Jansson	1994-05-01	1994-08-20	1	Bacanius consobrinus (AubÃ© 1850)
Zoophagus	HISTERIDAE	Eubrachium hispidulum (Bremi-Wolf 1855)	0	Grebo - SWE	SWd10	58.1731	15.512	Nicklas Jansson	1994-05-01	1994-08-20	1	Eubrachium hispidulum (Bremi-Wolf 1855)
Zoophagus	HISTERIDAE	Bacanius consobrinus (AubÃ© 1850)	0	Grebo - SWE	SWd2	58.1731	15.512	Nicklas Jansson	1994-05-01	1994-08-20	1	Bacanius consobrinus (AubÃ© 1850)
Zoophagus	HISTERIDAE	Eubrachium hispidulum (Bremi-Wolf 1855)	0	Grebo - SWE	SWd2	58.1731	15.512	Nicklas Jansson	1994-05-01	1994-08-20	1	Eubrachium hispidulum (Bremi-Wolf 1855)
Zoophagus	HISTERIDAE	Bacanius consobrinus (AubÃ© 1850)	0	Grebo - SWE	SWd3	58.1731	15.512	Nicklas Jansson	1994-05-01	1994-08-20	1	Bacanius consobrinus (AubÃ© 1850)
Zoophagus	HISTERIDAE	Eubrachium hispidulum (Bremi-Wolf 1855)	0	Grebo - SWE	SWd3	58.1731	15.512	Nicklas Jansson	1994-05-01	1994-08-20	1	Eubrachium hispidulum (Bremi-Wolf 1855)
Zoophagus	HISTERIDAE	Bacanius consobrinus (AubÃ© 1850)	0	Grebo - SWE	SWd4	58.1731	15.512	Nicklas Jansson	1994-05-01	1994-08-20	1	Bacanius consobrinus (AubÃ© 1850)
Zoophagus	HISTERIDAE	Eubrachium hispidulum (Bremi-Wolf 1855)	0	Grebo - SWE	SWd4	58.1731	15.512	Nicklas Jansson	1994-05-01	1994-08-20	1	Eubrachium hispidulum (Bremi-Wolf 1855)
Zoophagus	HISTERIDAE	Bacanius consobrinus (AubÃ© 1850)	0	Grebo - SWE	SWd5	58.1731	15.512	Nicklas Jansson	1994-05-01	1994-08-20	1	Bacanius consobrinus (AubÃ© 1850)
Zoophagus	HISTERIDAE	Eubrachium hispidulum (Bremi-Wolf 1855)	0	Grebo - SWE	SWd5	58.1731	15.512	Nicklas Jansson	1994-05-01	1994-08-20	1	Eubrachium hispidulum (Bremi-Wolf 1855)
Zoophagus	HISTERIDAE	Bacanius consobrinus (AubÃ© 1850)	0	Grebo - SWE	SWd6	58.1731	15.512	Nicklas Jansson	1994-05-01	1994-08-20	1	Bacanius consobrinus (AubÃ© 1850)
Zoophagus	HISTERIDAE	Eubrachium hispidulum (Bremi-Wolf 1855)	0	Grebo - SWE	SWd6	58.1731	15.512	Nicklas Jansson	1994-05-01	1994-08-20	1	Eubrachium hispidulum (Bremi-Wolf 1855)
Zoophagus	HISTERIDAE	Bacanius consobrinus (AubÃ© 1850)	0	Grebo - SWE	SWd7	58.1731	15.512	Nicklas Jansson	1994-05-01	1994-08-20	1	Bacanius consobrinus (AubÃ© 1850)
Zoophagus	HISTERIDAE	Eubrachium hispidulum (Bremi-Wolf 1855)	0	Grebo - SWE	SWd7	58.1731	15.512	Nicklas Jansson	1994-05-01	1994-08-20	1	Eubrachium hispidulum (Bremi-Wolf 1855)
Zoophagus	HISTERIDAE	Bacanius consobrinus (AubÃ© 1850)	0	Grebo - SWE	SWd8	58.1731	15.512	Nicklas Jansson	1994-05-01	1994-08-20	1	Bacanius consobrinus (AubÃ© 1850)
Zoophagus	HISTERIDAE	Eubrachium hispidulum (Bremi-Wolf 1855)	0	Grebo - SWE	SWd8	58.1731	15.512	Nicklas Jansson	1994-05-01	1994-08-20	1	Eubrachium hispidulum (Bremi-Wolf 1855)
Zoophagus	HISTERIDAE	Bacanius consobrinus (AubÃ© 1850)	0	Grebo - SWE	SWd9	58.1731	15.512	Nicklas Jansson	1994-05-01	1994-08-20	1	Bacanius consobrinus (AubÃ© 1850)
Zoophagus	HISTERIDAE	Eubrachium hispidulum (Bremi-Wolf 1855)	0	Grebo - SWE	SWd9	58.1731	15.512	Nicklas Jansson	1994-05-01	1994-08-20	1	Eubrachium hispidulum (Bremi-Wolf 1855)
Zoophagus	HISTERIDAE	Bacanius consobrinus (AubÃ© 1850)	0	Ida montain - TUR	TUa1	39.415	26.565	Tuba Ã–ncul Abagil, Nicklas Jansson	2011-04-01	2011-09-10	1	Bacanius consobrinus (AubÃ© 1850)
Zoophagus	HISTERIDAE	Eubrachium hispidulum (Bremi-Wolf 1855)	0	Ida montain - TUR	TUa1	39.415	26.565	Tuba Ã–ncul Abagil, Nicklas Jansson	2011-04-01	2011-09-10	1	Eubrachium hispidulum (Bremi-Wolf 1855)
Zoophagus	HISTERIDAE	Bacanius consobrinus (AubÃ© 1850)	0	Ida montain - TUR	TUa10	39.415	26.565	Tuba Ã–ncul Abagil, Nicklas Jansson	2011-04-01	2011-09-10	1	Bacanius consobrinus (AubÃ© 1850)
Zoophagus	HISTERIDAE	Eubrachium hispidulum (Bremi-Wolf 1855)	0	Ida montain - TUR	TUa10	39.415	26.565	Tuba Ã–ncul Abagil, Nicklas Jansson	2011-04-01	2011-09-10	1	Eubrachium hispidulum (Bremi-Wolf 1855)
Zoophagus	HISTERIDAE	Bacanius consobrinus (AubÃ© 1850)	0	Ida montain - TUR	TUa2	39.415	26.565	Tuba Ã–ncul Abagil, Nicklas Jansson	2011-04-01	2011-09-10	1	Bacanius consobrinus (AubÃ© 1850)
Zoophagus	HISTERIDAE	Eubrachium hispidulum (Bremi-Wolf 1855)	0	Ida montain - TUR	TUa2	39.415	26.565	Tuba Ã–ncul Abagil, Nicklas Jansson	2011-04-01	2011-09-10	1	Eubrachium hispidulum (Bremi-Wolf 1855)
Zoophagus	HISTERIDAE	Bacanius consobrinus (AubÃ© 1850)	0	Ida montain - TUR	TUa3	39.415	26.565	Tuba Ã–ncul Abagil, Nicklas Jansson	2011-04-01	2011-09-10	1	Bacanius consobrinus (AubÃ© 1850)
Zoophagus	HISTERIDAE	Eubrachium hispidulum (Bremi-Wolf 1855)	0	Ida montain - TUR	TUa3	39.415	26.565	Tuba Ã–ncul Abagil, Nicklas Jansson	2011-04-01	2011-09-10	1	Eubrachium hispidulum (Bremi-Wolf 1855)
Zoophagus	HISTERIDAE	Bacanius consobrinus (AubÃ© 1850)	0	Ida montain - TUR	TUa4	39.415	26.565	Tuba Ã–ncul Abagil, Nicklas Jansson	2011-04-01	2011-09-10	1	Bacanius consobrinus (AubÃ© 1850)
Zoophagus	HISTERIDAE	Eubrachium hispidulum (Bremi-Wolf 1855)	0	Ida montain - TUR	TUa4	39.415	26.565	Tuba Ã–ncul Abagil, Nicklas Jansson	2011-04-01	2011-09-10	1	Eubrachium hispidulum (Bremi-Wolf 1855)
Zoophagus	HISTERIDAE	Bacanius consobrinus (AubÃ© 1850)	0	Ida montain - TUR	TUa5	39.415	26.565	Tuba Ã–ncul Abagil, Nicklas Jansson	2011-04-01	2011-09-10	1	Bacanius consobrinus (AubÃ© 1850)
Zoophagus	HISTERIDAE	Eubrachium hispidulum (Bremi-Wolf 1855)	0	Ida montain - TUR	TUa5	39.415	26.565	Tuba Ã–ncul Abagil, Nicklas Jansson	2011-04-01	2011-09-10	1	Eubrachium hispidulum (Bremi-Wolf 1855)
Zoophagus	HISTERIDAE	Bacanius consobrinus (AubÃ© 1850)	0	Ida montain - TUR	TUa6	39.415	26.565	Tuba Ã–ncul Abagil, Nicklas Jansson	2011-04-01	2011-09-10	1	Bacanius consobrinus (AubÃ© 1850)
Zoophagus	HISTERIDAE	Eubrachium hispidulum (Bremi-Wolf 1855)	0	Ida montain - TUR	TUa6	39.415	26.565	Tuba Ã–ncul Abagil, Nicklas Jansson	2011-04-01	2011-09-10	1	Eubrachium hispidulum (Bremi-Wolf 1855)
Zoophagus	HISTERIDAE	Bacanius consobrinus (AubÃ© 1850)	0	Ida montain - TUR	TUa7	39.415	26.565	Tuba Ã–ncul Abagil, Nicklas Jansson	2011-04-01	2011-09-10	1	Bacanius consobrinus (AubÃ© 1850)
Zoophagus	HISTERIDAE	Eubrachium hispidulum (Bremi-Wolf 1855)	0	Ida montain - TUR	TUa7	39.415	26.565	Tuba Ã–ncul Abagil, Nicklas Jansson	2011-04-01	2011-09-10	1	Eubrachium hispidulum (Bremi-Wolf 1855)
Zoophagus	HISTERIDAE	Bacanius consobrinus (AubÃ© 1850)	0	Ida montain - TUR	TUa8	39.415	26.565	Tuba Ã–ncul Abagil, Nicklas Jansson	2011-04-01	2011-09-10	1	Bacanius consobrinus (AubÃ© 1850)
Zoophagus	HISTERIDAE	Eubrachium hispidulum (Bremi-Wolf 1855)	0	Ida montain - TUR	TUa8	39.415	26.565	Tuba Ã–ncul Abagil, Nicklas Jansson	2011-04-01	2011-09-10	1	Eubrachium hispidulum (Bremi-Wolf 1855)
Zoophagus	HISTERIDAE	Bacanius consobrinus (AubÃ© 1850)	0	Ida montain - TUR	TUa9	39.415	26.565	Tuba Ã–ncul Abagil, Nicklas Jansson	2011-04-01	2011-09-10	1	Bacanius consobrinus (AubÃ© 1850)
Zoophagus	HISTERIDAE	Eubrachium hispidulum (Bremi-Wolf 1855)	0	Ida montain - TUR	TUa9	39.415	26.565	Tuba Ã–ncul Abagil, Nicklas Jansson	2011-04-01	2011-09-10	1	Eubrachium hispidulum (Bremi-Wolf 1855)
Zoophagus	HISTERIDAE	Bacanius consobrinus (AubÃ© 1850)	0	Adiyaman - TUR	TUb1	37.5545	38.2803	Mustafa Coskun; Tamer Kayis, Nicklas Jansson	2011-04-05	2011-09-10	1	Bacanius consobrinus (AubÃ© 1850)
Zoophagus	HISTERIDAE	Eubrachium hispidulum (Bremi-Wolf 1855)	0	Adiyaman - TUR	TUb1	37.5545	38.2803	Mustafa Coskun; Tamer Kayis, Nicklas Jansson	2011-04-05	2011-09-10	1	Eubrachium hispidulum (Bremi-Wolf 1855)
Zoophagus	HISTERIDAE	Bacanius consobrinus (AubÃ© 1850)	0	Adiyaman - TUR	TUb10	37.5545	38.2803	Mustafa Coskun; Tamer Kayis, Nicklas Jansson	2011-04-05	2011-09-10	1	Bacanius consobrinus (AubÃ© 1850)
Zoophagus	HISTERIDAE	Eubrachium hispidulum (Bremi-Wolf 1855)	0	Adiyaman - TUR	TUb10	37.5545	38.2803	Mustafa Coskun; Tamer Kayis, Nicklas Jansson	2011-04-05	2011-09-10	1	Eubrachium hispidulum (Bremi-Wolf 1855)
Zoophagus	HISTERIDAE	Bacanius consobrinus (AubÃ© 1850)	0	Adiyaman - TUR	TUb2	37.5545	38.2803	Mustafa Coskun; Tamer Kayis, Nicklas Jansson	2011-04-05	2011-09-10	1	Bacanius consobrinus (AubÃ© 1850)
Zoophagus	HISTERIDAE	Eubrachium hispidulum (Bremi-Wolf 1855)	0	Adiyaman - TUR	TUb2	37.5545	38.2803	Mustafa Coskun; Tamer Kayis, Nicklas Jansson	2011-04-05	2011-09-10	1	Eubrachium hispidulum (Bremi-Wolf 1855)
Zoophagus	HISTERIDAE	Bacanius consobrinus (AubÃ© 1850)	0	Adiyaman - TUR	TUb3	37.5545	38.2803	Mustafa Coskun; Tamer Kayis, Nicklas Jansson	2011-04-05	2011-09-10	1	Bacanius consobrinus (AubÃ© 1850)
Zoophagus	HISTERIDAE	Eubrachium hispidulum (Bremi-Wolf 1855)	0	Adiyaman - TUR	TUb3	37.5545	38.2803	Mustafa Coskun; Tamer Kayis, Nicklas Jansson	2011-04-05	2011-09-10	1	Eubrachium hispidulum (Bremi-Wolf 1855)
Zoophagus	HISTERIDAE	Bacanius consobrinus (AubÃ© 1850)	0	Adiyaman - TUR	TUb4	37.5545	38.2803	Mustafa Coskun; Tamer Kayis, Nicklas Jansson	2011-04-05	2011-09-10	1	Bacanius consobrinus (AubÃ© 1850)
Zoophagus	HISTERIDAE	Eubrachium hispidulum (Bremi-Wolf 1855)	0	Adiyaman - TUR	TUb4	37.5545	38.2803	Mustafa Coskun; Tamer Kayis, Nicklas Jansson	2011-04-05	2011-09-10	1	Eubrachium hispidulum (Bremi-Wolf 1855)
Zoophagus	HISTERIDAE	Bacanius consobrinus (AubÃ© 1850)	0	Adiyaman - TUR	TUb5	37.5545	38.2803	Mustafa Coskun; Tamer Kayis, Nicklas Jansson	2011-04-05	2011-09-10	1	Bacanius consobrinus (AubÃ© 1850)
Zoophagus	HISTERIDAE	Eubrachium hispidulum (Bremi-Wolf 1855)	0	Adiyaman - TUR	TUb5	37.5545	38.2803	Mustafa Coskun; Tamer Kayis, Nicklas Jansson	2011-04-05	2011-09-10	1	Eubrachium hispidulum (Bremi-Wolf 1855)
Zoophagus	HISTERIDAE	Bacanius consobrinus (AubÃ© 1850)	0	Adiyaman - TUR	TUb6	37.5545	38.2803	Mustafa Coskun; Tamer Kayis, Nicklas Jansson	2011-04-05	2011-09-10	1	Bacanius consobrinus (AubÃ© 1850)
Zoophagus	HISTERIDAE	Eubrachium hispidulum (Bremi-Wolf 1855)	0	Adiyaman - TUR	TUb6	37.5545	38.2803	Mustafa Coskun; Tamer Kayis, Nicklas Jansson	2011-04-05	2011-09-10	1	Eubrachium hispidulum (Bremi-Wolf 1855)
Zoophagus	HISTERIDAE	Bacanius consobrinus (AubÃ© 1850)	0	Adiyaman - TUR	TUb7	37.5545	38.2803	Mustafa Coskun; Tamer Kayis, Nicklas Jansson	2011-04-05	2011-09-10	1	Bacanius consobrinus (AubÃ© 1850)
Zoophagus	HISTERIDAE	Eubrachium hispidulum (Bremi-Wolf 1855)	0	Adiyaman - TUR	TUb7	37.5545	38.2803	Mustafa Coskun; Tamer Kayis, Nicklas Jansson	2011-04-05	2011-09-10	1	Eubrachium hispidulum (Bremi-Wolf 1855)
Zoophagus	HISTERIDAE	Bacanius consobrinus (AubÃ© 1850)	0	Adiyaman - TUR	TUb8	37.5545	38.2803	Mustafa Coskun; Tamer Kayis, Nicklas Jansson	2011-04-05	2011-09-10	1	Bacanius consobrinus (AubÃ© 1850)
Zoophagus	HISTERIDAE	Eubrachium hispidulum (Bremi-Wolf 1855)	0	Adiyaman - TUR	TUb8	37.5545	38.2803	Mustafa Coskun; Tamer Kayis, Nicklas Jansson	2011-04-05	2011-09-10	1	Eubrachium hispidulum (Bremi-Wolf 1855)
Zoophagus	HISTERIDAE	Bacanius consobrinus (AubÃ© 1850)	0	Adiyaman - TUR	TUb9	37.5545	38.2803	Mustafa Coskun; Tamer Kayis, Nicklas Jansson	2011-04-05	2011-09-10	1	Bacanius consobrinus (AubÃ© 1850)
Zoophagus	HISTERIDAE	Eubrachium hispidulum (Bremi-Wolf 1855)	0	Adiyaman - TUR	TUb9	37.5545	38.2803	Mustafa Coskun; Tamer Kayis, Nicklas Jansson	2011-04-05	2011-09-10	1	Eubrachium hispidulum (Bremi-Wolf 1855)
Zoophagus	HISTERIDAE	Bacanius consobrinus (AubÃ© 1850)	0	Erdemli - TUR	TUc1	36.4239	34.0958	Mustafa Coskun, Tamer Kayis, Nicklas Jansson	2005-04-20	2005-08-11	1	Bacanius consobrinus (AubÃ© 1850)
Zoophagus	HISTERIDAE	Eubrachium hispidulum (Bremi-Wolf 1855)	0	Erdemli - TUR	TUc1	36.4239	34.0958	Mustafa Coskun, Tamer Kayis, Nicklas Jansson	2005-04-20	2005-08-11	1	Eubrachium hispidulum (Bremi-Wolf 1855)
Zoophagus	HISTERIDAE	Bacanius consobrinus (AubÃ© 1850)	0	Erdemli - TUR	TUc10	36.4239	34.0958	Mustafa Coskun, Tamer Kayis, Nicklas Jansson	2005-04-20	2005-08-11	1	Bacanius consobrinus (AubÃ© 1850)
Zoophagus	HISTERIDAE	Eubrachium hispidulum (Bremi-Wolf 1855)	0	Erdemli - TUR	TUc10	36.4239	34.0958	Mustafa Coskun, Tamer Kayis, Nicklas Jansson	2005-04-20	2005-08-11	1	Eubrachium hispidulum (Bremi-Wolf 1855)
Zoophagus	HISTERIDAE	Bacanius consobrinus (AubÃ© 1850)	0	Erdemli - TUR	TUc2	36.4239	34.0958	Mustafa Coskun, Tamer Kayis, Nicklas Jansson	2005-04-20	2005-08-11	1	Bacanius consobrinus (AubÃ© 1850)
Zoophagus	HISTERIDAE	Eubrachium hispidulum (Bremi-Wolf 1855)	0	Erdemli - TUR	TUc2	36.4239	34.0958	Mustafa Coskun, Tamer Kayis, Nicklas Jansson	2005-04-20	2005-08-11	1	Eubrachium hispidulum (Bremi-Wolf 1855)
Zoophagus	HISTERIDAE	Bacanius consobrinus (AubÃ© 1850)	0	Erdemli - TUR	TUc3	36.4239	34.0958	Mustafa Coskun, Tamer Kayis, Nicklas Jansson	2005-04-20	2005-08-11	1	Bacanius consobrinus (AubÃ© 1850)
Zoophagus	HISTERIDAE	Eubrachium hispidulum (Bremi-Wolf 1855)	0	Erdemli - TUR	TUc3	36.4239	34.0958	Mustafa Coskun, Tamer Kayis, Nicklas Jansson	2005-04-20	2005-08-11	1	Eubrachium hispidulum (Bremi-Wolf 1855)
Zoophagus	HISTERIDAE	Bacanius consobrinus (AubÃ© 1850)	0	Erdemli - TUR	TUc4	36.4239	34.0958	Mustafa Coskun, Tamer Kayis, Nicklas Jansson	2005-04-20	2005-08-11	1	Bacanius consobrinus (AubÃ© 1850)
Zoophagus	HISTERIDAE	Eubrachium hispidulum (Bremi-Wolf 1855)	0	Erdemli - TUR	TUc4	36.4239	34.0958	Mustafa Coskun, Tamer Kayis, Nicklas Jansson	2005-04-20	2005-08-11	1	Eubrachium hispidulum (Bremi-Wolf 1855)
Zoophagus	HISTERIDAE	Bacanius consobrinus (AubÃ© 1850)	0	Erdemli - TUR	TUc5	36.4239	34.0958	Mustafa Coskun, Tamer Kayis, Nicklas Jansson	2005-04-20	2005-08-11	1	Bacanius consobrinus (AubÃ© 1850)
Zoophagus	HISTERIDAE	Eubrachium hispidulum (Bremi-Wolf 1855)	0	Erdemli - TUR	TUc5	36.4239	34.0958	Mustafa Coskun, Tamer Kayis, Nicklas Jansson	2005-04-20	2005-08-11	1	Eubrachium hispidulum (Bremi-Wolf 1855)
Zoophagus	HISTERIDAE	Bacanius consobrinus (AubÃ© 1850)	0	Erdemli - TUR	TUc6	36.4239	34.0958	Mustafa Coskun, Tamer Kayis, Nicklas Jansson	2005-04-20	2005-08-11	1	Bacanius consobrinus (AubÃ© 1850)
Zoophagus	HISTERIDAE	Eubrachium hispidulum (Bremi-Wolf 1855)	0	Erdemli - TUR	TUc6	36.4239	34.0958	Mustafa Coskun, Tamer Kayis, Nicklas Jansson	2005-04-20	2005-08-11	1	Eubrachium hispidulum (Bremi-Wolf 1855)
Zoophagus	HISTERIDAE	Bacanius consobrinus (AubÃ© 1850)	0	Erdemli - TUR	TUc7	36.4239	34.0958	Mustafa Coskun, Tamer Kayis, Nicklas Jansson	2005-04-20	2005-08-11	1	Bacanius consobrinus (AubÃ© 1850)
Zoophagus	HISTERIDAE	Eubrachium hispidulum (Bremi-Wolf 1855)	0	Erdemli - TUR	TUc7	36.4239	34.0958	Mustafa Coskun, Tamer Kayis, Nicklas Jansson	2005-04-20	2005-08-11	1	Eubrachium hispidulum (Bremi-Wolf 1855)
Zoophagus	HISTERIDAE	Bacanius consobrinus (AubÃ© 1850)	0	Erdemli - TUR	TUc8	36.4239	34.0958	Mustafa Coskun, Tamer Kayis, Nicklas Jansson	2005-04-20	2005-08-11	1	Bacanius consobrinus (AubÃ© 1850)
Zoophagus	HISTERIDAE	Eubrachium hispidulum (Bremi-Wolf 1855)	0	Erdemli - TUR	TUc8	36.4239	34.0958	Mustafa Coskun, Tamer Kayis, Nicklas Jansson	2005-04-20	2005-08-11	1	Eubrachium hispidulum (Bremi-Wolf 1855)
Zoophagus	HISTERIDAE	Bacanius consobrinus (AubÃ© 1850)	0	Erdemli - TUR	TUc9	36.4239	34.0958	Mustafa Coskun, Tamer Kayis, Nicklas Jansson	2005-04-20	2005-08-11	1	Bacanius consobrinus (AubÃ© 1850)
Zoophagus	HISTERIDAE	Eubrachium hispidulum (Bremi-Wolf 1855)	0	Erdemli - TUR	TUc9	36.4239	34.0958	Mustafa Coskun, Tamer Kayis, Nicklas Jansson	2005-04-20	2005-08-11	1	Eubrachium hispidulum (Bremi-Wolf 1855)
Zoophagus	HISTERIDAE	Bacanius consobrinus (AubÃ© 1850)	0	GÃ¼lnar - TUR	TUd1	36.3051	33.7559	Mustafa Coskun, Tamer Kayis, Nicklas Jansson	2006-05-01	2006-08-26	1	Bacanius consobrinus (AubÃ© 1850)
Zoophagus	HISTERIDAE	Eubrachium hispidulum (Bremi-Wolf 1855)	0	GÃ¼lnar - TUR	TUd1	36.3051	33.7559	Mustafa Coskun, Tamer Kayis, Nicklas Jansson	2006-05-01	2006-08-26	1	Eubrachium hispidulum (Bremi-Wolf 1855)
Zoophagus	HISTERIDAE	Bacanius consobrinus (AubÃ© 1850)	0	GÃ¼lnar - TUR	TUd10	36.3051	33.7559	Mustafa Coskun, Tamer Kayis, Nicklas Jansson	2006-05-01	2006-08-26	1	Bacanius consobrinus (AubÃ© 1850)
Zoophagus	HISTERIDAE	Eubrachium hispidulum (Bremi-Wolf 1855)	0	GÃ¼lnar - TUR	TUd10	36.3051	33.7559	Mustafa Coskun, Tamer Kayis, Nicklas Jansson	2006-05-01	2006-08-26	1	Eubrachium hispidulum (Bremi-Wolf 1855)
Zoophagus	HISTERIDAE	Bacanius consobrinus (AubÃ© 1850)	0	GÃ¼lnar - TUR	TUd2	36.3051	33.7559	Mustafa Coskun, Tamer Kayis, Nicklas Jansson	2006-05-01	2006-08-26	1	Bacanius consobrinus (AubÃ© 1850)
Zoophagus	HISTERIDAE	Eubrachium hispidulum (Bremi-Wolf 1855)	0	GÃ¼lnar - TUR	TUd2	36.3051	33.7559	Mustafa Coskun, Tamer Kayis, Nicklas Jansson	2006-05-01	2006-08-26	1	Eubrachium hispidulum (Bremi-Wolf 1855)
Zoophagus	HISTERIDAE	Bacanius consobrinus (AubÃ© 1850)	0	GÃ¼lnar - TUR	TUd3	36.3051	33.7559	Mustafa Coskun, Tamer Kayis, Nicklas Jansson	2006-05-01	2006-08-26	1	Bacanius consobrinus (AubÃ© 1850)
Zoophagus	HISTERIDAE	Eubrachium hispidulum (Bremi-Wolf 1855)	0	GÃ¼lnar - TUR	TUd3	36.3051	33.7559	Mustafa Coskun, Tamer Kayis, Nicklas Jansson	2006-05-01	2006-08-26	1	Eubrachium hispidulum (Bremi-Wolf 1855)
Zoophagus	HISTERIDAE	Bacanius consobrinus (AubÃ© 1850)	0	GÃ¼lnar - TUR	TUd4	36.3051	33.7559	Mustafa Coskun, Tamer Kayis, Nicklas Jansson	2006-05-01	2006-08-26	1	Bacanius consobrinus (AubÃ© 1850)
Zoophagus	HISTERIDAE	Eubrachium hispidulum (Bremi-Wolf 1855)	0	GÃ¼lnar - TUR	TUd4	36.3051	33.7559	Mustafa Coskun, Tamer Kayis, Nicklas Jansson	2006-05-01	2006-08-26	1	Eubrachium hispidulum (Bremi-Wolf 1855)
Zoophagus	HISTERIDAE	Bacanius consobrinus (AubÃ© 1850)	0	GÃ¼lnar - TUR	TUd5	36.3051	33.7559	Mustafa Coskun, Tamer Kayis, Nicklas Jansson	2006-05-01	2006-08-26	1	Bacanius consobrinus (AubÃ© 1850)
Zoophagus	HISTERIDAE	Eubrachium hispidulum (Bremi-Wolf 1855)	0	GÃ¼lnar - TUR	TUd5	36.3051	33.7559	Mustafa Coskun, Tamer Kayis, Nicklas Jansson	2006-05-01	2006-08-26	1	Eubrachium hispidulum (Bremi-Wolf 1855)
Zoophagus	HISTERIDAE	Bacanius consobrinus (AubÃ© 1850)	0	GÃ¼lnar - TUR	TUd6	36.3051	33.7559	Mustafa Coskun, Tamer Kayis, Nicklas Jansson	2006-05-01	2006-08-26	1	Bacanius consobrinus (AubÃ© 1850)
Zoophagus	HISTERIDAE	Eubrachium hispidulum (Bremi-Wolf 1855)	0	GÃ¼lnar - TUR	TUd6	36.3051	33.7559	Mustafa Coskun, Tamer Kayis, Nicklas Jansson	2006-05-01	2006-08-26	1	Eubrachium hispidulum (Bremi-Wolf 1855)
Zoophagus	HISTERIDAE	Bacanius consobrinus (AubÃ© 1850)	0	GÃ¼lnar - TUR	TUd7	36.3051	33.7559	Mustafa Coskun, Tamer Kayis, Nicklas Jansson	2006-05-01	2006-08-26	1	Bacanius consobrinus (AubÃ© 1850)
Zoophagus	HISTERIDAE	Eubrachium hispidulum (Bremi-Wolf 1855)	0	GÃ¼lnar - TUR	TUd7	36.3051	33.7559	Mustafa Coskun, Tamer Kayis, Nicklas Jansson	2006-05-01	2006-08-26	1	Eubrachium hispidulum (Bremi-Wolf 1855)
Zoophagus	HISTERIDAE	Bacanius consobrinus (AubÃ© 1850)	0	GÃ¼lnar - TUR	TUd8	36.3051	33.7559	Mustafa Coskun, Tamer Kayis, Nicklas Jansson	2006-05-01	2006-08-26	1	Bacanius consobrinus (AubÃ© 1850)
Zoophagus	HISTERIDAE	Eubrachium hispidulum (Bremi-Wolf 1855)	0	GÃ¼lnar - TUR	TUd8	36.3051	33.7559	Mustafa Coskun, Tamer Kayis, Nicklas Jansson	2006-05-01	2006-08-26	1	Eubrachium hispidulum (Bremi-Wolf 1855)
Zoophagus	HISTERIDAE	Bacanius consobrinus (AubÃ© 1850)	0	GÃ¼lnar - TUR	TUd9	36.3051	33.7559	Mustafa Coskun, Tamer Kayis, Nicklas Jansson	2006-05-01	2006-08-26	1	Bacanius consobrinus (AubÃ© 1850)
Zoophagus	HISTERIDAE	Eubrachium hispidulum (Bremi-Wolf 1855)	0	GÃ¼lnar - TUR	TUd9	36.3051	33.7559	Mustafa Coskun, Tamer Kayis, Nicklas Jansson	2006-05-01	2006-08-26	1	Eubrachium hispidulum (Bremi-Wolf 1855)
Zoophagus	HISTERIDAE	Bacanius consobrinus (AubÃ© 1850)	0	Kasnak - TUR	TUe1	37.4426	30.4943	Mustafa Avci, Nicklas Jansson	2007-04-10	2007-09-11	1	Bacanius consobrinus (AubÃ© 1850)
Zoophagus	HISTERIDAE	Eubrachium hispidulum (Bremi-Wolf 1855)	0	Kasnak - TUR	TUe1	37.4426	30.4943	Mustafa Avci, Nicklas Jansson	2007-04-10	2007-09-11	1	Eubrachium hispidulum (Bremi-Wolf 1855)
Zoophagus	HISTERIDAE	Bacanius consobrinus (AubÃ© 1850)	0	Kasnak - TUR	TUe10	37.4426	30.4943	Mustafa Avci, Nicklas Jansson	2007-04-10	2007-09-11	1	Bacanius consobrinus (AubÃ© 1850)
Zoophagus	HISTERIDAE	Eubrachium hispidulum (Bremi-Wolf 1855)	0	Kasnak - TUR	TUe10	37.4426	30.4943	Mustafa Avci, Nicklas Jansson	2007-04-10	2007-09-11	1	Eubrachium hispidulum (Bremi-Wolf 1855)
Zoophagus	HISTERIDAE	Bacanius consobrinus (AubÃ© 1850)	0	Kasnak - TUR	TUe2	37.4426	30.4943	Mustafa Avci, Nicklas Jansson	2007-04-10	2007-09-11	1	Bacanius consobrinus (AubÃ© 1850)
Zoophagus	HISTERIDAE	Eubrachium hispidulum (Bremi-Wolf 1855)	0	Kasnak - TUR	TUe2	37.4426	30.4943	Mustafa Avci, Nicklas Jansson	2007-04-10	2007-09-11	1	Eubrachium hispidulum (Bremi-Wolf 1855)
Zoophagus	HISTERIDAE	Bacanius consobrinus (AubÃ© 1850)	0	Kasnak - TUR	TUe3	37.4426	30.4943	Mustafa Avci, Nicklas Jansson	2007-04-10	2007-09-11	1	Bacanius consobrinus (AubÃ© 1850)
Zoophagus	HISTERIDAE	Eubrachium hispidulum (Bremi-Wolf 1855)	0	Kasnak - TUR	TUe3	37.4426	30.4943	Mustafa Avci, Nicklas Jansson	2007-04-10	2007-09-11	1	Eubrachium hispidulum (Bremi-Wolf 1855)
Zoophagus	HISTERIDAE	Bacanius consobrinus (AubÃ© 1850)	0	Kasnak - TUR	TUe4	37.4426	30.4943	Mustafa Avci, Nicklas Jansson	2007-04-10	2007-09-11	1	Bacanius consobrinus (AubÃ© 1850)
Zoophagus	HISTERIDAE	Eubrachium hispidulum (Bremi-Wolf 1855)	0	Kasnak - TUR	TUe4	37.4426	30.4943	Mustafa Avci, Nicklas Jansson	2007-04-10	2007-09-11	1	Eubrachium hispidulum (Bremi-Wolf 1855)
Zoophagus	HISTERIDAE	Bacanius consobrinus (AubÃ© 1850)	0	Kasnak - TUR	TUe5	37.4426	30.4943	Mustafa Avci, Nicklas Jansson	2007-04-10	2007-09-11	1	Bacanius consobrinus (AubÃ© 1850)
Zoophagus	HISTERIDAE	Eubrachium hispidulum (Bremi-Wolf 1855)	0	Kasnak - TUR	TUe5	37.4426	30.4943	Mustafa Avci, Nicklas Jansson	2007-04-10	2007-09-11	1	Eubrachium hispidulum (Bremi-Wolf 1855)
Zoophagus	HISTERIDAE	Bacanius consobrinus (AubÃ© 1850)	0	Kasnak - TUR	TUe6	37.4426	30.4943	Mustafa Avci, Nicklas Jansson	2007-04-10	2007-09-11	1	Bacanius consobrinus (AubÃ© 1850)
Zoophagus	HISTERIDAE	Eubrachium hispidulum (Bremi-Wolf 1855)	0	Kasnak - TUR	TUe6	37.4426	30.4943	Mustafa Avci, Nicklas Jansson	2007-04-10	2007-09-11	1	Eubrachium hispidulum (Bremi-Wolf 1855)
Zoophagus	HISTERIDAE	Bacanius consobrinus (AubÃ© 1850)	0	Kasnak - TUR	TUe7	37.4426	30.4943	Mustafa Avci, Nicklas Jansson	2007-04-10	2007-09-11	1	Bacanius consobrinus (AubÃ© 1850)
Zoophagus	HISTERIDAE	Eubrachium hispidulum (Bremi-Wolf 1855)	0	Kasnak - TUR	TUe7	37.4426	30.4943	Mustafa Avci, Nicklas Jansson	2007-04-10	2007-09-11	1	Eubrachium hispidulum (Bremi-Wolf 1855)
Zoophagus	HISTERIDAE	Bacanius consobrinus (AubÃ© 1850)	0	Kasnak - TUR	TUe8	37.4426	30.4943	Mustafa Avci, Nicklas Jansson	2007-04-10	2007-09-11	1	Bacanius consobrinus (AubÃ© 1850)
Zoophagus	HISTERIDAE	Eubrachium hispidulum (Bremi-Wolf 1855)	0	Kasnak - TUR	TUe8	37.4426	30.4943	Mustafa Avci, Nicklas Jansson	2007-04-10	2007-09-11	1	Eubrachium hispidulum (Bremi-Wolf 1855)
Zoophagus	HISTERIDAE	Bacanius consobrinus (AubÃ© 1850)	0	Kasnak - TUR	TUe9	37.4426	30.4943	Mustafa Avci, Nicklas Jansson	2007-04-10	2007-09-11	1	Bacanius consobrinus (AubÃ© 1850)
Zoophagus	HISTERIDAE	Eubrachium hispidulum (Bremi-Wolf 1855)	0	Kasnak - TUR	TUe9	37.4426	30.4943	Mustafa Avci, Nicklas Jansson	2007-04-10	2007-09-11	1	Eubrachium hispidulum (Bremi-Wolf 1855)
Zoophagus	HISTERIDAE	Bacanius consobrinus (AubÃ© 1850)	0	GÃ¶lhisar - TUR	TUf1	36.5824	29.2809	Mustafa Avci, Nicklas Jansson	2009-05-01	2009-08-30	1	Bacanius consobrinus (AubÃ© 1850)
Zoophagus	HISTERIDAE	Eubrachium hispidulum (Bremi-Wolf 1855)	0	GÃ¶lhisar - TUR	TUf1	36.5824	29.2809	Mustafa Avci, Nicklas Jansson	2009-05-01	2009-08-30	1	Eubrachium hispidulum (Bremi-Wolf 1855)
Zoophagus	HISTERIDAE	Bacanius consobrinus (AubÃ© 1850)	0	GÃ¶lhisar - TUR	TUf10	36.5824	29.2809	Mustafa Avci, Nicklas Jansson	2009-05-01	2009-08-30	1	Bacanius consobrinus (AubÃ© 1850)
Zoophagus	HISTERIDAE	Eubrachium hispidulum (Bremi-Wolf 1855)	0	GÃ¶lhisar - TUR	TUf10	36.5824	29.2809	Mustafa Avci, Nicklas Jansson	2009-05-01	2009-08-30	1	Eubrachium hispidulum (Bremi-Wolf 1855)
Zoophagus	HISTERIDAE	Bacanius consobrinus (AubÃ© 1850)	0	GÃ¶lhisar - TUR	TUf2	36.5824	29.2809	Mustafa Avci, Nicklas Jansson	2009-05-01	2009-08-30	1	Bacanius consobrinus (AubÃ© 1850)
Zoophagus	HISTERIDAE	Eubrachium hispidulum (Bremi-Wolf 1855)	0	GÃ¶lhisar - TUR	TUf2	36.5824	29.2809	Mustafa Avci, Nicklas Jansson	2009-05-01	2009-08-30	1	Eubrachium hispidulum (Bremi-Wolf 1855)
Zoophagus	HISTERIDAE	Bacanius consobrinus (AubÃ© 1850)	0	GÃ¶lhisar - TUR	TUf3	36.5824	29.2809	Mustafa Avci, Nicklas Jansson	2009-05-01	2009-08-30	1	Bacanius consobrinus (AubÃ© 1850)
Zoophagus	HISTERIDAE	Eubrachium hispidulum (Bremi-Wolf 1855)	0	GÃ¶lhisar - TUR	TUf3	36.5824	29.2809	Mustafa Avci, Nicklas Jansson	2009-05-01	2009-08-30	1	Eubrachium hispidulum (Bremi-Wolf 1855)
Zoophagus	HISTERIDAE	Bacanius consobrinus (AubÃ© 1850)	0	GÃ¶lhisar - TUR	TUf4	36.5824	29.2809	Mustafa Avci, Nicklas Jansson	2009-05-01	2009-08-30	1	Bacanius consobrinus (AubÃ© 1850)
Zoophagus	HISTERIDAE	Eubrachium hispidulum (Bremi-Wolf 1855)	0	GÃ¶lhisar - TUR	TUf4	36.5824	29.2809	Mustafa Avci, Nicklas Jansson	2009-05-01	2009-08-30	1	Eubrachium hispidulum (Bremi-Wolf 1855)
Zoophagus	HISTERIDAE	Bacanius consobrinus (AubÃ© 1850)	0	GÃ¶lhisar - TUR	TUf5	36.5824	29.2809	Mustafa Avci, Nicklas Jansson	2009-05-01	2009-08-30	1	Bacanius consobrinus (AubÃ© 1850)
Zoophagus	HISTERIDAE	Eubrachium hispidulum (Bremi-Wolf 1855)	0	GÃ¶lhisar - TUR	TUf5	36.5824	29.2809	Mustafa Avci, Nicklas Jansson	2009-05-01	2009-08-30	1	Eubrachium hispidulum (Bremi-Wolf 1855)
Zoophagus	HISTERIDAE	Bacanius consobrinus (AubÃ© 1850)	0	GÃ¶lhisar - TUR	TUf6	36.5824	29.2809	Mustafa Avci, Nicklas Jansson	2009-05-01	2009-08-30	1	Bacanius consobrinus (AubÃ© 1850)
Zoophagus	HISTERIDAE	Eubrachium hispidulum (Bremi-Wolf 1855)	0	GÃ¶lhisar - TUR	TUf6	36.5824	29.2809	Mustafa Avci, Nicklas Jansson	2009-05-01	2009-08-30	1	Eubrachium hispidulum (Bremi-Wolf 1855)
Zoophagus	HISTERIDAE	Bacanius consobrinus (AubÃ© 1850)	0	GÃ¶lhisar - TUR	TUf7	36.5824	29.2809	Mustafa Avci, Nicklas Jansson	2009-05-01	2009-08-30	1	Bacanius consobrinus (AubÃ© 1850)
Zoophagus	HISTERIDAE	Eubrachium hispidulum (Bremi-Wolf 1855)	0	GÃ¶lhisar - TUR	TUf7	36.5824	29.2809	Mustafa Avci, Nicklas Jansson	2009-05-01	2009-08-30	1	Eubrachium hispidulum (Bremi-Wolf 1855)
Zoophagus	HISTERIDAE	Bacanius consobrinus (AubÃ© 1850)	0	GÃ¶lhisar - TUR	TUf8	36.5824	29.2809	Mustafa Avci, Nicklas Jansson	2009-05-01	2009-08-30	1	Bacanius consobrinus (AubÃ© 1850)
Zoophagus	HISTERIDAE	Eubrachium hispidulum (Bremi-Wolf 1855)	0	GÃ¶lhisar - TUR	TUf8	36.5824	29.2809	Mustafa Avci, Nicklas Jansson	2009-05-01	2009-08-30	1	Eubrachium hispidulum (Bremi-Wolf 1855)
Zoophagus	HISTERIDAE	Bacanius consobrinus (AubÃ© 1850)	0	GÃ¶lhisar - TUR	TUf9	36.5824	29.2809	Mustafa Avci, Nicklas Jansson	2009-05-01	2009-08-30	1	Bacanius consobrinus (AubÃ© 1850)
Zoophagus	HISTERIDAE	Eubrachium hispidulum (Bremi-Wolf 1855)	0	GÃ¶lhisar - TUR	TUf9	36.5824	29.2809	Mustafa Avci, Nicklas Jansson	2009-05-01	2009-08-30	1	Eubrachium hispidulum (Bremi-Wolf 1855)
Zoophagus	HISTERIDAE	Bacanius consobrinus (AubÃ© 1850)	0	EPPING FOREST (Barn Hoppitt) - GBR	UKa1	51.38	0.11268	Jeremy Dagley, Imogen Wilde	2003-04-30	2003-08-26	1	Bacanius consobrinus (AubÃ© 1850)
Zoophagus	HISTERIDAE	Eubrachium hispidulum (Bremi-Wolf 1855)	0	EPPING FOREST (Barn Hoppitt) - GBR	UKa1	51.38	0.11268	Jeremy Dagley, Imogen Wilde	2003-04-30	2003-08-26	1	Eubrachium hispidulum (Bremi-Wolf 1855)
Zoophagus	HISTERIDAE	Bacanius consobrinus (AubÃ© 1850)	0	EPPING FOREST (Barn Hoppitt) - GBR	UKa10	51.38	0.11268	Jeremy Dagley, Imogen Wilde	2003-04-30	2003-08-26	1	Bacanius consobrinus (AubÃ© 1850)
Zoophagus	HISTERIDAE	Eubrachium hispidulum (Bremi-Wolf 1855)	0	EPPING FOREST (Barn Hoppitt) - GBR	UKa10	51.38	0.11268	Jeremy Dagley, Imogen Wilde	2003-04-30	2003-08-26	1	Eubrachium hispidulum (Bremi-Wolf 1855)
Zoophagus	HISTERIDAE	Bacanius consobrinus (AubÃ© 1850)	0	EPPING FOREST (Barn Hoppitt) - GBR	UKa2	51.38	0.11268	Jeremy Dagley, Imogen Wilde	2003-04-30	2003-08-26	1	Bacanius consobrinus (AubÃ© 1850)
Zoophagus	HISTERIDAE	Eubrachium hispidulum (Bremi-Wolf 1855)	0	EPPING FOREST (Barn Hoppitt) - GBR	UKa2	51.38	0.11268	Jeremy Dagley, Imogen Wilde	2003-04-30	2003-08-26	1	Eubrachium hispidulum (Bremi-Wolf 1855)
Zoophagus	HISTERIDAE	Bacanius consobrinus (AubÃ© 1850)	0	EPPING FOREST (Barn Hoppitt) - GBR	UKa3	51.38	0.11268	Jeremy Dagley, Imogen Wilde	2003-04-30	2003-08-26	1	Bacanius consobrinus (AubÃ© 1850)
Zoophagus	HISTERIDAE	Eubrachium hispidulum (Bremi-Wolf 1855)	0	EPPING FOREST (Barn Hoppitt) - GBR	UKa3	51.38	0.11268	Jeremy Dagley, Imogen Wilde	2003-04-30	2003-08-26	1	Eubrachium hispidulum (Bremi-Wolf 1855)
Zoophagus	HISTERIDAE	Bacanius consobrinus (AubÃ© 1850)	0	EPPING FOREST (Barn Hoppitt) - GBR	UKa4	51.38	0.11268	Jeremy Dagley, Imogen Wilde	2003-04-30	2003-08-26	1	Bacanius consobrinus (AubÃ© 1850)
Zoophagus	HISTERIDAE	Eubrachium hispidulum (Bremi-Wolf 1855)	0	EPPING FOREST (Barn Hoppitt) - GBR	UKa4	51.38	0.11268	Jeremy Dagley, Imogen Wilde	2003-04-30	2003-08-26	1	Eubrachium hispidulum (Bremi-Wolf 1855)
Zoophagus	HISTERIDAE	Bacanius consobrinus (AubÃ© 1850)	0	EPPING FOREST (Barn Hoppitt) - GBR	UKa5	51.38	0.11268	Jeremy Dagley, Imogen Wilde	2003-04-30	2003-08-26	1	Bacanius consobrinus (AubÃ© 1850)
Zoophagus	HISTERIDAE	Eubrachium hispidulum (Bremi-Wolf 1855)	0	EPPING FOREST (Barn Hoppitt) - GBR	UKa5	51.38	0.11268	Jeremy Dagley, Imogen Wilde	2003-04-30	2003-08-26	1	Eubrachium hispidulum (Bremi-Wolf 1855)
Zoophagus	HISTERIDAE	Bacanius consobrinus (AubÃ© 1850)	0	EPPING FOREST (Barn Hoppitt) - GBR	UKa6	51.38	0.11268	Jeremy Dagley, Imogen Wilde	2003-04-30	2003-08-26	1	Bacanius consobrinus (AubÃ© 1850)
Zoophagus	HISTERIDAE	Eubrachium hispidulum (Bremi-Wolf 1855)	0	EPPING FOREST (Barn Hoppitt) - GBR	UKa6	51.38	0.11268	Jeremy Dagley, Imogen Wilde	2003-04-30	2003-08-26	1	Eubrachium hispidulum (Bremi-Wolf 1855)
Zoophagus	HISTERIDAE	Bacanius consobrinus (AubÃ© 1850)	0	EPPING FOREST (Barn Hoppitt) - GBR	UKa7	51.38	0.11268	Jeremy Dagley, Imogen Wilde	2003-04-30	2003-08-26	1	Bacanius consobrinus (AubÃ© 1850)
Zoophagus	HISTERIDAE	Eubrachium hispidulum (Bremi-Wolf 1855)	0	EPPING FOREST (Barn Hoppitt) - GBR	UKa7	51.38	0.11268	Jeremy Dagley, Imogen Wilde	2003-04-30	2003-08-26	1	Eubrachium hispidulum (Bremi-Wolf 1855)
Zoophagus	HISTERIDAE	Bacanius consobrinus (AubÃ© 1850)	0	EPPING FOREST (Barn Hoppitt) - GBR	UKa8	51.38	0.11268	Jeremy Dagley, Imogen Wilde	2003-04-30	2003-08-26	1	Bacanius consobrinus (AubÃ© 1850)
Zoophagus	HISTERIDAE	Eubrachium hispidulum (Bremi-Wolf 1855)	0	EPPING FOREST (Barn Hoppitt) - GBR	UKa8	51.38	0.11268	Jeremy Dagley, Imogen Wilde	2003-04-30	2003-08-26	1	Eubrachium hispidulum (Bremi-Wolf 1855)
Zoophagus	HISTERIDAE	Bacanius consobrinus (AubÃ© 1850)	0	EPPING FOREST (Barn Hoppitt) - GBR	UKa9	51.38	0.11268	Jeremy Dagley, Imogen Wilde	2003-04-30	2003-08-26	1	Bacanius consobrinus (AubÃ© 1850)
Zoophagus	HISTERIDAE	Eubrachium hispidulum (Bremi-Wolf 1855)	0	EPPING FOREST (Barn Hoppitt) - GBR	UKa9	51.38	0.11268	Jeremy Dagley, Imogen Wilde	2003-04-30	2003-08-26	1	Eubrachium hispidulum (Bremi-Wolf 1855)
Zoophagus	HISTERIDAE	Bacanius consobrinus (AubÃ© 1850)	0	Richmond park - GBR	UKb1	51.2642	0.172763	Peter M Hammond	2006-05-02	2006-09-19	1	Bacanius consobrinus (AubÃ© 1850)
Zoophagus	HISTERIDAE	Eubrachium hispidulum (Bremi-Wolf 1855)	0	Richmond park - GBR	UKb1	51.2642	0.172763	Peter M Hammond	2006-05-02	2006-09-19	1	Eubrachium hispidulum (Bremi-Wolf 1855)
Zoophagus	HISTERIDAE	Bacanius consobrinus (AubÃ© 1850)	0	Richmond park - GBR	UKb10	51.2642	0.172763	Peter M Hammond	2006-05-02	2006-09-19	1	Bacanius consobrinus (AubÃ© 1850)
Zoophagus	HISTERIDAE	Eubrachium hispidulum (Bremi-Wolf 1855)	0	Richmond park - GBR	UKb10	51.2642	0.172763	Peter M Hammond	2006-05-02	2006-09-19	1	Eubrachium hispidulum (Bremi-Wolf 1855)
Zoophagus	HISTERIDAE	Bacanius consobrinus (AubÃ© 1850)	0	Richmond park - GBR	UKb2	51.2642	0.172763	Peter M Hammond	2006-05-02	2006-09-19	1	Bacanius consobrinus (AubÃ© 1850)
Zoophagus	HISTERIDAE	Eubrachium hispidulum (Bremi-Wolf 1855)	0	Richmond park - GBR	UKb2	51.2642	0.172763	Peter M Hammond	2006-05-02	2006-09-19	1	Eubrachium hispidulum (Bremi-Wolf 1855)
Zoophagus	HISTERIDAE	Bacanius consobrinus (AubÃ© 1850)	0	Richmond park - GBR	UKb3	51.2642	0.172763	Peter M Hammond	2006-05-02	2006-09-19	1	Bacanius consobrinus (AubÃ© 1850)
Zoophagus	HISTERIDAE	Eubrachium hispidulum (Bremi-Wolf 1855)	0	Richmond park - GBR	UKb3	51.2642	0.172763	Peter M Hammond	2006-05-02	2006-09-19	1	Eubrachium hispidulum (Bremi-Wolf 1855)
Zoophagus	HISTERIDAE	Bacanius consobrinus (AubÃ© 1850)	0	Richmond park - GBR	UKb4	51.2642	0.172763	Peter M Hammond	2006-05-02	2006-09-19	1	Bacanius consobrinus (AubÃ© 1850)
Zoophagus	HISTERIDAE	Eubrachium hispidulum (Bremi-Wolf 1855)	0	Richmond park - GBR	UKb4	51.2642	0.172763	Peter M Hammond	2006-05-02	2006-09-19	1	Eubrachium hispidulum (Bremi-Wolf 1855)
Zoophagus	HISTERIDAE	Bacanius consobrinus (AubÃ© 1850)	0	Richmond park - GBR	UKb5	51.2642	0.172763	Peter M Hammond	2006-05-02	2006-09-19	1	Bacanius consobrinus (AubÃ© 1850)
Zoophagus	HISTERIDAE	Eubrachium hispidulum (Bremi-Wolf 1855)	0	Richmond park - GBR	UKb5	51.2642	0.172763	Peter M Hammond	2006-05-02	2006-09-19	1	Eubrachium hispidulum (Bremi-Wolf 1855)
Zoophagus	HISTERIDAE	Bacanius consobrinus (AubÃ© 1850)	0	Richmond park - GBR	UKb6	51.2642	0.172763	Peter M Hammond	2006-05-02	2006-09-19	1	Bacanius consobrinus (AubÃ© 1850)
Zoophagus	HISTERIDAE	Eubrachium hispidulum (Bremi-Wolf 1855)	0	Richmond park - GBR	UKb6	51.2642	0.172763	Peter M Hammond	2006-05-02	2006-09-19	1	Eubrachium hispidulum (Bremi-Wolf 1855)
Zoophagus	HISTERIDAE	Bacanius consobrinus (AubÃ© 1850)	0	Richmond park - GBR	UKb7	51.2642	0.172763	Peter M Hammond	2006-05-02	2006-09-19	1	Bacanius consobrinus (AubÃ© 1850)
Zoophagus	HISTERIDAE	Eubrachium hispidulum (Bremi-Wolf 1855)	0	Richmond park - GBR	UKb7	51.2642	0.172763	Peter M Hammond	2006-05-02	2006-09-19	1	Eubrachium hispidulum (Bremi-Wolf 1855)
Zoophagus	HISTERIDAE	Bacanius consobrinus (AubÃ© 1850)	0	Richmond park - GBR	UKb8	51.2642	0.172763	Peter M Hammond	2006-05-02	2006-09-19	1	Bacanius consobrinus (AubÃ© 1850)
Zoophagus	HISTERIDAE	Eubrachium hispidulum (Bremi-Wolf 1855)	0	Richmond park - GBR	UKb8	51.2642	0.172763	Peter M Hammond	2006-05-02	2006-09-19	1	Eubrachium hispidulum (Bremi-Wolf 1855)
Zoophagus	HISTERIDAE	Bacanius consobrinus (AubÃ© 1850)	0	Richmond park - GBR	UKb9	51.2642	0.172763	Peter M Hammond	2006-05-02	2006-09-19	1	Bacanius consobrinus (AubÃ© 1850)
Zoophagus	HISTERIDAE	Eubrachium hispidulum (Bremi-Wolf 1855)	0	Richmond park - GBR	UKb9	51.2642	0.172763	Peter M Hammond	2006-05-02	2006-09-19	1	Eubrachium hispidulum (Bremi-Wolf 1855)
Zoophagus	HISTERIDAE	Abraeus perpusillus (Marsham 1802)	0	Pohansko_CZb_CZE	CZb1	48.431	16.5427	JiÅ™Ã­ SchlaghamerskÃ½, Jan Budka	2010-04-21	2010-10-04	1.2	Abraeus perpusillus (Marsham 1802)
Zoophagus	HISTERIDAE	Plegaderus dissectus (Erichsin 1839)	0	Pohansko_CZb_CZE	CZb1	48.431	16.5427	JiÅ™Ã­ SchlaghamerskÃ½, Jan Budka	2010-04-21	2010-10-04	1.2	Plegaderus dissectus (Erichsin 1839)
Zoophagus	HISTERIDAE	Abraeus perpusillus (Marsham 1802)	0	Pohansko_CZb_CZE	CZb10	48.431	16.5427	JiÅ™Ã­ SchlaghamerskÃ½, Jan Budka	2010-04-21	2010-10-04	1.2	Abraeus perpusillus (Marsham 1802)
Zoophagus	HISTERIDAE	Plegaderus dissectus (Erichsin 1839)	0	Pohansko_CZb_CZE	CZb10	48.431	16.5427	JiÅ™Ã­ SchlaghamerskÃ½, Jan Budka	2010-04-21	2010-10-04	1.2	Plegaderus dissectus (Erichsin 1839)
Zoophagus	HISTERIDAE	Abraeus perpusillus (Marsham 1802)	0	Pohansko_CZb_CZE	CZb2	48.431	16.5427	JiÅ™Ã­ SchlaghamerskÃ½, Jan Budka	2010-04-21	2010-10-04	1.2	Abraeus perpusillus (Marsham 1802)
Zoophagus	HISTERIDAE	Plegaderus dissectus (Erichsin 1839)	0	Pohansko_CZb_CZE	CZb2	48.431	16.5427	JiÅ™Ã­ SchlaghamerskÃ½, Jan Budka	2010-04-21	2010-10-04	1.2	Plegaderus dissectus (Erichsin 1839)
Zoophagus	HISTERIDAE	Abraeus perpusillus (Marsham 1802)	0	Pohansko_CZb_CZE	CZb3	48.431	16.5427	JiÅ™Ã­ SchlaghamerskÃ½, Jan Budka	2010-04-21	2010-10-04	1.2	Abraeus perpusillus (Marsham 1802)
Zoophagus	HISTERIDAE	Plegaderus dissectus (Erichsin 1839)	0	Pohansko_CZb_CZE	CZb3	48.431	16.5427	JiÅ™Ã­ SchlaghamerskÃ½, Jan Budka	2010-04-21	2010-10-04	1.2	Plegaderus dissectus (Erichsin 1839)
Zoophagus	HISTERIDAE	Abraeus perpusillus (Marsham 1802)	0	Pohansko_CZb_CZE	CZb4	48.431	16.5427	JiÅ™Ã­ SchlaghamerskÃ½, Jan Budka	2010-04-21	2010-10-04	1.2	Abraeus perpusillus (Marsham 1802)
Zoophagus	HISTERIDAE	Plegaderus dissectus (Erichsin 1839)	0	Pohansko_CZb_CZE	CZb4	48.431	16.5427	JiÅ™Ã­ SchlaghamerskÃ½, Jan Budka	2010-04-21	2010-10-04	1.2	Plegaderus dissectus (Erichsin 1839)
Zoophagus	HISTERIDAE	Abraeus perpusillus (Marsham 1802)	0	Pohansko_CZb_CZE	CZb5	48.431	16.5427	JiÅ™Ã­ SchlaghamerskÃ½, Jan Budka	2010-04-21	2010-10-04	1.2	Abraeus perpusillus (Marsham 1802)
Zoophagus	HISTERIDAE	Plegaderus dissectus (Erichsin 1839)	0	Pohansko_CZb_CZE	CZb5	48.431	16.5427	JiÅ™Ã­ SchlaghamerskÃ½, Jan Budka	2010-04-21	2010-10-04	1.2	Plegaderus dissectus (Erichsin 1839)
Zoophagus	HISTERIDAE	Abraeus perpusillus (Marsham 1802)	0	Pohansko_CZb_CZE	CZb6	48.431	16.5427	JiÅ™Ã­ SchlaghamerskÃ½, Jan Budka	2010-04-21	2010-10-04	1.2	Abraeus perpusillus (Marsham 1802)
Zoophagus	HISTERIDAE	Plegaderus dissectus (Erichsin 1839)	0	Pohansko_CZb_CZE	CZb6	48.431	16.5427	JiÅ™Ã­ SchlaghamerskÃ½, Jan Budka	2010-04-21	2010-10-04	1.2	Plegaderus dissectus (Erichsin 1839)
Zoophagus	HISTERIDAE	Abraeus perpusillus (Marsham 1802)	0	Pohansko_CZb_CZE	CZb7	48.431	16.5427	JiÅ™Ã­ SchlaghamerskÃ½, Jan Budka	2010-04-21	2010-10-04	1.2	Abraeus perpusillus (Marsham 1802)
Zoophagus	HISTERIDAE	Plegaderus dissectus (Erichsin 1839)	0	Pohansko_CZb_CZE	CZb7	48.431	16.5427	JiÅ™Ã­ SchlaghamerskÃ½, Jan Budka	2010-04-21	2010-10-04	1.2	Plegaderus dissectus (Erichsin 1839)
Zoophagus	HISTERIDAE	Abraeus perpusillus (Marsham 1802)	0	Pohansko_CZb_CZE	CZb8	48.431	16.5427	JiÅ™Ã­ SchlaghamerskÃ½, Jan Budka	2010-04-21	2010-10-04	1.2	Abraeus perpusillus (Marsham 1802)
Zoophagus	HISTERIDAE	Plegaderus dissectus (Erichsin 1839)	0	Pohansko_CZb_CZE	CZb8	48.431	16.5427	JiÅ™Ã­ SchlaghamerskÃ½, Jan Budka	2010-04-21	2010-10-04	1.2	Plegaderus dissectus (Erichsin 1839)
Zoophagus	HISTERIDAE	Abraeus perpusillus (Marsham 1802)	0	Pohansko_CZb_CZE	CZb9	48.431	16.5427	JiÅ™Ã­ SchlaghamerskÃ½, Jan Budka	2010-04-21	2010-10-04	1.2	Abraeus perpusillus (Marsham 1802)
Zoophagus	HISTERIDAE	Plegaderus dissectus (Erichsin 1839)	0	Pohansko_CZb_CZE	CZb9	48.431	16.5427	JiÅ™Ã­ SchlaghamerskÃ½, Jan Budka	2010-04-21	2010-10-04	1.2	Plegaderus dissectus (Erichsin 1839)
Zoophagus	HISTERIDAE	Abraeus perpusillus (Marsham 1802)	0	Morava (E of Kyjovka river) - CZE	CZc15	48.4403	16.5946	Lukas Cizek et al_	2012-04-25	2012-09-07	1.2	Abraeus perpusillus (Marsham 1802)
Zoophagus	HISTERIDAE	Plegaderus dissectus (Erichsin 1839)	0	Morava (E of Kyjovka river) - CZE	CZc15	48.4403	16.5946	Lukas Cizek et al_	2012-04-25	2012-09-07	1.2	Plegaderus dissectus (Erichsin 1839)
Zoophagus	HISTERIDAE	Abraeus perpusillus (Marsham 1802)	0	Morava (E of Kyjovka river) - CZE	CZc21	48.4403	16.5946	Lukas Cizek et al_	2012-04-25	2012-09-07	1.2	Abraeus perpusillus (Marsham 1802)
Zoophagus	HISTERIDAE	Plegaderus dissectus (Erichsin 1839)	0	Morava (E of Kyjovka river) - CZE	CZc21	48.4403	16.5946	Lukas Cizek et al_	2012-04-25	2012-09-07	1.2	Plegaderus dissectus (Erichsin 1839)
Zoophagus	HISTERIDAE	Abraeus perpusillus (Marsham 1802)	0	Morava (E of Kyjovka river) - CZE	CZc233	48.4403	16.5946	Lukas Cizek et al_	2012-04-25	2012-09-07	1.2	Abraeus perpusillus (Marsham 1802)
Zoophagus	HISTERIDAE	Plegaderus dissectus (Erichsin 1839)	0	Morava (E of Kyjovka river) - CZE	CZc233	48.4403	16.5946	Lukas Cizek et al_	2012-04-25	2012-09-07	1.2	Plegaderus dissectus (Erichsin 1839)
Zoophagus	HISTERIDAE	Abraeus perpusillus (Marsham 1802)	0	Morava (E of Kyjovka river) - CZE	CZc250	48.4403	16.5946	Lukas Cizek et al_	2012-04-25	2012-09-07	1.2	Abraeus perpusillus (Marsham 1802)
Zoophagus	HISTERIDAE	Plegaderus dissectus (Erichsin 1839)	0	Morava (E of Kyjovka river) - CZE	CZc250	48.4403	16.5946	Lukas Cizek et al_	2012-04-25	2012-09-07	1.2	Plegaderus dissectus (Erichsin 1839)
Zoophagus	HISTERIDAE	Abraeus perpusillus (Marsham 1802)	1	Morava (E of Kyjovka river) - CZE	CZc281	48.4403	16.5946	Lukas Cizek et al_	2012-04-25	2012-09-07	1.2	Abraeus perpusillus (Marsham 1802)
Zoophagus	HISTERIDAE	Plegaderus dissectus (Erichsin 1839)	0	Morava (E of Kyjovka river) - CZE	CZc281	48.4403	16.5946	Lukas Cizek et al_	2012-04-25	2012-09-07	1.2	Plegaderus dissectus (Erichsin 1839)
Zoophagus	HISTERIDAE	Abraeus perpusillus (Marsham 1802)	0	Morava (E of Kyjovka river) - CZE	CZc282	48.4403	16.5946	Lukas Cizek et al_	2012-04-25	2012-09-07	1.2	Abraeus perpusillus (Marsham 1802)
Zoophagus	HISTERIDAE	Plegaderus dissectus (Erichsin 1839)	0	Morava (E of Kyjovka river) - CZE	CZc282	48.4403	16.5946	Lukas Cizek et al_	2012-04-25	2012-09-07	1.2	Plegaderus dissectus (Erichsin 1839)
Zoophagus	HISTERIDAE	Abraeus perpusillus (Marsham 1802)	1	Morava (E of Kyjovka river) - CZE	CZc29	48.4403	16.5946	Lukas Cizek et al_	2012-04-25	2012-09-07	1.2	Abraeus perpusillus (Marsham 1802)
Zoophagus	HISTERIDAE	Plegaderus dissectus (Erichsin 1839)	0	Morava (E of Kyjovka river) - CZE	CZc29	48.4403	16.5946	Lukas Cizek et al_	2012-04-25	2012-09-07	1.2	Plegaderus dissectus (Erichsin 1839)
Zoophagus	HISTERIDAE	Abraeus perpusillus (Marsham 1802)	0	Morava (E of Kyjovka river) - CZE	CZc3	48.4403	16.5946	Lukas Cizek et al_	2012-04-25	2012-09-07	1.2	Abraeus perpusillus (Marsham 1802)
Zoophagus	HISTERIDAE	Plegaderus dissectus (Erichsin 1839)	0	Morava (E of Kyjovka river) - CZE	CZc3	48.4403	16.5946	Lukas Cizek et al_	2012-04-25	2012-09-07	1.2	Plegaderus dissectus (Erichsin 1839)
Zoophagus	HISTERIDAE	Abraeus perpusillus (Marsham 1802)	0	Morava (E of Kyjovka river) - CZE	CZc43	48.4403	16.5946	Lukas Cizek et al_	2012-04-25	2012-09-07	1.2	Abraeus perpusillus (Marsham 1802)
Zoophagus	HISTERIDAE	Plegaderus dissectus (Erichsin 1839)	0	Morava (E of Kyjovka river) - CZE	CZc43	48.4403	16.5946	Lukas Cizek et al_	2012-04-25	2012-09-07	1.2	Plegaderus dissectus (Erichsin 1839)
Zoophagus	HISTERIDAE	Abraeus perpusillus (Marsham 1802)	1	Morava (E of Kyjovka river) - CZE	CZc53	48.4403	16.5946	Lukas Cizek et al_	2012-04-25	2012-09-07	1.2	Abraeus perpusillus (Marsham 1802)
Zoophagus	HISTERIDAE	Plegaderus dissectus (Erichsin 1839)	0	Morava (E of Kyjovka river) - CZE	CZc53	48.4403	16.5946	Lukas Cizek et al_	2012-04-25	2012-09-07	1.2	Plegaderus dissectus (Erichsin 1839)
Zoophagus	HISTERIDAE	Abraeus perpusillus (Marsham 1802)	0	Dyje, Breclav - CZE	CZd160	48.4746	16.5114	Lukas Cizek et al_	2012-04-25	2012-09-07	1.2	Abraeus perpusillus (Marsham 1802)
Zoophagus	HISTERIDAE	Plegaderus dissectus (Erichsin 1839)	0	Dyje, Breclav - CZE	CZd160	48.4746	16.5114	Lukas Cizek et al_	2012-04-25	2012-09-07	1.2	Plegaderus dissectus (Erichsin 1839)
Zoophagus	HISTERIDAE	Abraeus perpusillus (Marsham 1802)	0	Dyje, Breclav - CZE	CZd207	48.4746	16.5114	Lukas Cizek et al_	2012-04-25	2012-09-07	1.2	Abraeus perpusillus (Marsham 1802)
Zoophagus	HISTERIDAE	Plegaderus dissectus (Erichsin 1839)	0	Dyje, Breclav - CZE	CZd207	48.4746	16.5114	Lukas Cizek et al_	2012-04-25	2012-09-07	1.2	Plegaderus dissectus (Erichsin 1839)
Zoophagus	HISTERIDAE	Abraeus perpusillus (Marsham 1802)	0	Dyje, Breclav - CZE	CZd208	48.4746	16.5114	Lukas Cizek et al_	2012-04-25	2012-09-07	1.2	Abraeus perpusillus (Marsham 1802)
Zoophagus	HISTERIDAE	Plegaderus dissectus (Erichsin 1839)	0	Dyje, Breclav - CZE	CZd208	48.4746	16.5114	Lukas Cizek et al_	2012-04-25	2012-09-07	1.2	Plegaderus dissectus (Erichsin 1839)
Zoophagus	HISTERIDAE	Abraeus perpusillus (Marsham 1802)	0	Dyje, Breclav - CZE	CZd217	48.4746	16.5114	Lukas Cizek et al_	2012-04-25	2012-09-07	1.2	Abraeus perpusillus (Marsham 1802)
Zoophagus	HISTERIDAE	Plegaderus dissectus (Erichsin 1839)	0	Dyje, Breclav - CZE	CZd217	48.4746	16.5114	Lukas Cizek et al_	2012-04-25	2012-09-07	1.2	Plegaderus dissectus (Erichsin 1839)
Zoophagus	HISTERIDAE	Abraeus perpusillus (Marsham 1802)	0	Dyje, Breclav - CZE	CZd221	48.4746	16.5114	Lukas Cizek et al_	2012-04-25	2012-09-07	1.2	Abraeus perpusillus (Marsham 1802)
Zoophagus	HISTERIDAE	Plegaderus dissectus (Erichsin 1839)	0	Dyje, Breclav - CZE	CZd221	48.4746	16.5114	Lukas Cizek et al_	2012-04-25	2012-09-07	1.2	Plegaderus dissectus (Erichsin 1839)
Zoophagus	HISTERIDAE	Abraeus perpusillus (Marsham 1802)	0	Dyje, Breclav - CZE	CZd222	48.4746	16.5114	Lukas Cizek et al_	2012-04-25	2012-09-07	1.2	Abraeus perpusillus (Marsham 1802)
Zoophagus	HISTERIDAE	Plegaderus dissectus (Erichsin 1839)	0	Dyje, Breclav - CZE	CZd222	48.4746	16.5114	Lukas Cizek et al_	2012-04-25	2012-09-07	1.2	Plegaderus dissectus (Erichsin 1839)
Zoophagus	HISTERIDAE	Abraeus perpusillus (Marsham 1802)	0	Dyje, Breclav - CZE	CZd64	48.4746	16.5114	Lukas Cizek et al_	2012-04-25	2012-09-07	1.2	Abraeus perpusillus (Marsham 1802)
Zoophagus	HISTERIDAE	Plegaderus dissectus (Erichsin 1839)	0	Dyje, Breclav - CZE	CZd64	48.4746	16.5114	Lukas Cizek et al_	2012-04-25	2012-09-07	1.2	Plegaderus dissectus (Erichsin 1839)
Zoophagus	HISTERIDAE	Abraeus perpusillus (Marsham 1802)	1	Dyje, Breclav - CZE	CZd71	48.4746	16.5114	Lukas Cizek et al_	2012-04-25	2012-09-07	1.2	Abraeus perpusillus (Marsham 1802)
Zoophagus	HISTERIDAE	Plegaderus dissectus (Erichsin 1839)	0	Dyje, Breclav - CZE	CZd71	48.4746	16.5114	Lukas Cizek et al_	2012-04-25	2012-09-07	1.2	Plegaderus dissectus (Erichsin 1839)
Zoophagus	HISTERIDAE	Abraeus perpusillus (Marsham 1802)	0	Dyje, Breclav - CZE	CZd80	48.4746	16.5114	Lukas Cizek et al_	2012-04-25	2012-09-07	1.2	Abraeus perpusillus (Marsham 1802)
Zoophagus	HISTERIDAE	Plegaderus dissectus (Erichsin 1839)	0	Dyje, Breclav - CZE	CZd80	48.4746	16.5114	Lukas Cizek et al_	2012-04-25	2012-09-07	1.2	Plegaderus dissectus (Erichsin 1839)
Zoophagus	HISTERIDAE	Abraeus perpusillus (Marsham 1802)	0	Dyje, Breclav - CZE	CZd81	48.4746	16.5114	Lukas Cizek et al_	2012-04-25	2012-09-07	1.2	Abraeus perpusillus (Marsham 1802)
Zoophagus	HISTERIDAE	Plegaderus dissectus (Erichsin 1839)	0	Dyje, Breclav - CZE	CZd81	48.4746	16.5114	Lukas Cizek et al_	2012-04-25	2012-09-07	1.2	Plegaderus dissectus (Erichsin 1839)
Zoophagus	HISTERIDAE	Abraeus perpusillus (Marsham 1802)	0	Quilamas - ESP	ESPa11	40.3533	-6.30385	Estefania Mico	2012-04-01	2012-09-25	1.2	Abraeus perpusillus (Marsham 1802)
Zoophagus	HISTERIDAE	Plegaderus dissectus (Erichsin 1839)	0	Quilamas - ESP	ESPa11	40.3533	-6.30385	Estefania Mico	2012-04-01	2012-09-25	1.2	Plegaderus dissectus (Erichsin 1839)
Zoophagus	HISTERIDAE	Abraeus perpusillus (Marsham 1802)	0	Quilamas - ESP	ESPa14	40.3533	-6.30385	Estefania Mico	2012-04-01	2012-09-25	1.2	Abraeus perpusillus (Marsham 1802)
Zoophagus	HISTERIDAE	Plegaderus dissectus (Erichsin 1839)	0	Quilamas - ESP	ESPa14	40.3533	-6.30385	Estefania Mico	2012-04-01	2012-09-25	1.2	Plegaderus dissectus (Erichsin 1839)
Zoophagus	HISTERIDAE	Abraeus perpusillus (Marsham 1802)	0	Quilamas - ESP	ESPa2	40.3533	-6.30385	Estefania Mico	2012-04-01	2012-09-25	1.2	Abraeus perpusillus (Marsham 1802)
Zoophagus	HISTERIDAE	Plegaderus dissectus (Erichsin 1839)	0	Quilamas - ESP	ESPa2	40.3533	-6.30385	Estefania Mico	2012-04-01	2012-09-25	1.2	Plegaderus dissectus (Erichsin 1839)
Zoophagus	HISTERIDAE	Abraeus perpusillus (Marsham 1802)	0	Quilamas - ESP	ESPa3	40.3533	-6.30385	Estefania Mico	2012-04-01	2012-09-25	1.2	Abraeus perpusillus (Marsham 1802)
Zoophagus	HISTERIDAE	Plegaderus dissectus (Erichsin 1839)	0	Quilamas - ESP	ESPa3	40.3533	-6.30385	Estefania Mico	2012-04-01	2012-09-25	1.2	Plegaderus dissectus (Erichsin 1839)
Zoophagus	HISTERIDAE	Abraeus perpusillus (Marsham 1802)	0	Quilamas - ESP	ESPa4	40.3533	-6.30385	Estefania Mico	2012-04-01	2012-09-25	1.2	Abraeus perpusillus (Marsham 1802)
Zoophagus	HISTERIDAE	Plegaderus dissectus (Erichsin 1839)	0	Quilamas - ESP	ESPa4	40.3533	-6.30385	Estefania Mico	2012-04-01	2012-09-25	1.2	Plegaderus dissectus (Erichsin 1839)
Zoophagus	HISTERIDAE	Abraeus perpusillus (Marsham 1802)	0	Quilamas - ESP	ESPa5	40.3533	-6.30385	Estefania Mico	2012-04-01	2012-09-25	1.2	Abraeus perpusillus (Marsham 1802)
Zoophagus	HISTERIDAE	Plegaderus dissectus (Erichsin 1839)	0	Quilamas - ESP	ESPa5	40.3533	-6.30385	Estefania Mico	2012-04-01	2012-09-25	1.2	Plegaderus dissectus (Erichsin 1839)
Zoophagus	HISTERIDAE	Abraeus perpusillus (Marsham 1802)	0	Quilamas - ESP	ESPa6	40.3533	-6.30385	Estefania Mico	2012-04-01	2012-09-25	1.2	Abraeus perpusillus (Marsham 1802)
Zoophagus	HISTERIDAE	Plegaderus dissectus (Erichsin 1839)	0	Quilamas - ESP	ESPa6	40.3533	-6.30385	Estefania Mico	2012-04-01	2012-09-25	1.2	Plegaderus dissectus (Erichsin 1839)
Zoophagus	HISTERIDAE	Abraeus perpusillus (Marsham 1802)	1	Quilamas - ESP	ESPa7	40.3533	-6.30385	Estefania Mico	2012-04-01	2012-09-25	1.2	Abraeus perpusillus (Marsham 1802)
Zoophagus	HISTERIDAE	Plegaderus dissectus (Erichsin 1839)	0	Quilamas - ESP	ESPa7	40.3533	-6.30385	Estefania Mico	2012-04-01	2012-09-25	1.2	Plegaderus dissectus (Erichsin 1839)
Zoophagus	HISTERIDAE	Abraeus perpusillus (Marsham 1802)	0	Quilamas - ESP	ESPa8	40.3533	-6.30385	Estefania Mico	2012-04-01	2012-09-25	1.2	Abraeus perpusillus (Marsham 1802)
Zoophagus	HISTERIDAE	Plegaderus dissectus (Erichsin 1839)	0	Quilamas - ESP	ESPa8	40.3533	-6.30385	Estefania Mico	2012-04-01	2012-09-25	1.2	Plegaderus dissectus (Erichsin 1839)
Zoophagus	HISTERIDAE	Abraeus perpusillus (Marsham 1802)	0	Quilamas - ESP	ESPa9	40.3533	-6.30385	Estefania Mico	2012-04-01	2012-09-25	1.2	Abraeus perpusillus (Marsham 1802)
Zoophagus	HISTERIDAE	Plegaderus dissectus (Erichsin 1839)	0	Quilamas - ESP	ESPa9	40.3533	-6.30385	Estefania Mico	2012-04-01	2012-09-25	1.2	Plegaderus dissectus (Erichsin 1839)
Zoophagus	HISTERIDAE	Abraeus perpusillus (Marsham 1802)	0	Campanarios - ESP	ESPc1	40.2952	-6.48022	Estefania Mico	2011-03-10	2011-09-29	1.2	Abraeus perpusillus (Marsham 1802)
Zoophagus	HISTERIDAE	Plegaderus dissectus (Erichsin 1839)	0	Campanarios - ESP	ESPc1	40.2952	-6.48022	Estefania Mico	2011-03-10	2011-09-29	1.2	Plegaderus dissectus (Erichsin 1839)
Zoophagus	HISTERIDAE	Abraeus perpusillus (Marsham 1802)	0	Campanarios - ESP	ESPc10	40.2952	-6.48022	Estefania Mico	2011-03-10	2011-09-29	1.2	Abraeus perpusillus (Marsham 1802)
Zoophagus	HISTERIDAE	Plegaderus dissectus (Erichsin 1839)	0	Campanarios - ESP	ESPc10	40.2952	-6.48022	Estefania Mico	2011-03-10	2011-09-29	1.2	Plegaderus dissectus (Erichsin 1839)
Zoophagus	HISTERIDAE	Abraeus perpusillus (Marsham 1802)	0	Campanarios - ESP	ESPc2	40.2952	-6.48022	Estefania Mico	2011-03-10	2011-09-29	1.2	Abraeus perpusillus (Marsham 1802)
Zoophagus	HISTERIDAE	Plegaderus dissectus (Erichsin 1839)	0	Campanarios - ESP	ESPc2	40.2952	-6.48022	Estefania Mico	2011-03-10	2011-09-29	1.2	Plegaderus dissectus (Erichsin 1839)
Zoophagus	HISTERIDAE	Abraeus perpusillus (Marsham 1802)	0	Campanarios - ESP	ESPc3	40.2952	-6.48022	Estefania Mico	2011-03-10	2011-09-29	1.2	Abraeus perpusillus (Marsham 1802)
Zoophagus	HISTERIDAE	Plegaderus dissectus (Erichsin 1839)	0	Campanarios - ESP	ESPc3	40.2952	-6.48022	Estefania Mico	2011-03-10	2011-09-29	1.2	Plegaderus dissectus (Erichsin 1839)
Zoophagus	HISTERIDAE	Abraeus perpusillus (Marsham 1802)	1	Campanarios - ESP	ESPc4	40.2952	-6.48022	Estefania Mico	2011-03-10	2011-09-29	1.2	Abraeus perpusillus (Marsham 1802)
Zoophagus	HISTERIDAE	Plegaderus dissectus (Erichsin 1839)	0	Campanarios - ESP	ESPc4	40.2952	-6.48022	Estefania Mico	2011-03-10	2011-09-29	1.2	Plegaderus dissectus (Erichsin 1839)
Zoophagus	HISTERIDAE	Abraeus perpusillus (Marsham 1802)	0	Campanarios - ESP	ESPc5	40.2952	-6.48022	Estefania Mico	2011-03-10	2011-09-29	1.2	Abraeus perpusillus (Marsham 1802)
Zoophagus	HISTERIDAE	Plegaderus dissectus (Erichsin 1839)	0	Campanarios - ESP	ESPc5	40.2952	-6.48022	Estefania Mico	2011-03-10	2011-09-29	1.2	Plegaderus dissectus (Erichsin 1839)
Zoophagus	HISTERIDAE	Abraeus perpusillus (Marsham 1802)	0	Campanarios - ESP	ESPc6	40.2952	-6.48022	Estefania Mico	2011-03-10	2011-09-29	1.2	Abraeus perpusillus (Marsham 1802)
Zoophagus	HISTERIDAE	Plegaderus dissectus (Erichsin 1839)	0	Campanarios - ESP	ESPc6	40.2952	-6.48022	Estefania Mico	2011-03-10	2011-09-29	1.2	Plegaderus dissectus (Erichsin 1839)
Zoophagus	HISTERIDAE	Abraeus perpusillus (Marsham 1802)	1	Campanarios - ESP	ESPc7	40.2952	-6.48022	Estefania Mico	2011-03-10	2011-09-29	1.2	Abraeus perpusillus (Marsham 1802)
Zoophagus	HISTERIDAE	Plegaderus dissectus (Erichsin 1839)	0	Campanarios - ESP	ESPc7	40.2952	-6.48022	Estefania Mico	2011-03-10	2011-09-29	1.2	Plegaderus dissectus (Erichsin 1839)
Zoophagus	HISTERIDAE	Abraeus perpusillus (Marsham 1802)	0	Campanarios - ESP	ESPc8	40.2952	-6.48022	Estefania Mico	2011-03-10	2011-09-29	1.2	Abraeus perpusillus (Marsham 1802)
Zoophagus	HISTERIDAE	Plegaderus dissectus (Erichsin 1839)	0	Campanarios - ESP	ESPc8	40.2952	-6.48022	Estefania Mico	2011-03-10	2011-09-29	1.2	Plegaderus dissectus (Erichsin 1839)
Zoophagus	HISTERIDAE	Abraeus perpusillus (Marsham 1802)	1	Campanarios - ESP	ESPc9	40.2952	-6.48022	Estefania Mico	2011-03-10	2011-09-29	1.2	Abraeus perpusillus (Marsham 1802)
Zoophagus	HISTERIDAE	Plegaderus dissectus (Erichsin 1839)	0	Campanarios - ESP	ESPc9	40.2952	-6.48022	Estefania Mico	2011-03-10	2011-09-29	1.2	Plegaderus dissectus (Erichsin 1839)
Zoophagus	HISTERIDAE	Abraeus perpusillus (Marsham 1802)	0	CabaÃ±eros - ESP	ESPd1	39.2115	-4.23468	Estefania Mico	2005-03-18	2005-09-01	1.2	Abraeus perpusillus (Marsham 1802)
Zoophagus	HISTERIDAE	Plegaderus dissectus (Erichsin 1839)	0	CabaÃ±eros - ESP	ESPd1	39.2115	-4.23468	Estefania Mico	2005-03-18	2005-09-01	1.2	Plegaderus dissectus (Erichsin 1839)
Zoophagus	HISTERIDAE	Abraeus perpusillus (Marsham 1802)	0	CabaÃ±eros - ESP	ESPd10	39.2115	-4.23468	Estefania Mico	2005-03-18	2005-09-01	1.2	Abraeus perpusillus (Marsham 1802)
Zoophagus	HISTERIDAE	Plegaderus dissectus (Erichsin 1839)	0	CabaÃ±eros - ESP	ESPd10	39.2115	-4.23468	Estefania Mico	2005-03-18	2005-09-01	1.2	Plegaderus dissectus (Erichsin 1839)
Zoophagus	HISTERIDAE	Abraeus perpusillus (Marsham 1802)	0	CabaÃ±eros - ESP	ESPd2	39.2115	-4.23468	Estefania Mico	2005-03-18	2005-09-01	1.2	Abraeus perpusillus (Marsham 1802)
Zoophagus	HISTERIDAE	Plegaderus dissectus (Erichsin 1839)	0	CabaÃ±eros - ESP	ESPd2	39.2115	-4.23468	Estefania Mico	2005-03-18	2005-09-01	1.2	Plegaderus dissectus (Erichsin 1839)
Zoophagus	HISTERIDAE	Abraeus perpusillus (Marsham 1802)	0	CabaÃ±eros - ESP	ESPd3	39.2115	-4.23468	Estefania Mico	2005-03-18	2005-09-01	1.2	Abraeus perpusillus (Marsham 1802)
Zoophagus	HISTERIDAE	Plegaderus dissectus (Erichsin 1839)	0	CabaÃ±eros - ESP	ESPd3	39.2115	-4.23468	Estefania Mico	2005-03-18	2005-09-01	1.2	Plegaderus dissectus (Erichsin 1839)
Zoophagus	HISTERIDAE	Abraeus perpusillus (Marsham 1802)	0	CabaÃ±eros - ESP	ESPd4	39.2115	-4.23468	Estefania Mico	2005-03-18	2005-09-01	1.2	Abraeus perpusillus (Marsham 1802)
Zoophagus	HISTERIDAE	Plegaderus dissectus (Erichsin 1839)	0	CabaÃ±eros - ESP	ESPd4	39.2115	-4.23468	Estefania Mico	2005-03-18	2005-09-01	1.2	Plegaderus dissectus (Erichsin 1839)
Zoophagus	HISTERIDAE	Abraeus perpusillus (Marsham 1802)	0	CabaÃ±eros - ESP	ESPd5	39.2115	-4.23468	Estefania Mico	2005-03-18	2005-09-01	1.2	Abraeus perpusillus (Marsham 1802)
Zoophagus	HISTERIDAE	Plegaderus dissectus (Erichsin 1839)	0	CabaÃ±eros - ESP	ESPd5	39.2115	-4.23468	Estefania Mico	2005-03-18	2005-09-01	1.2	Plegaderus dissectus (Erichsin 1839)
Zoophagus	HISTERIDAE	Abraeus perpusillus (Marsham 1802)	0	CabaÃ±eros - ESP	ESPd6	39.2115	-4.23468	Estefania Mico	2005-03-18	2005-09-01	1.2	Abraeus perpusillus (Marsham 1802)
Zoophagus	HISTERIDAE	Plegaderus dissectus (Erichsin 1839)	0	CabaÃ±eros - ESP	ESPd6	39.2115	-4.23468	Estefania Mico	2005-03-18	2005-09-01	1.2	Plegaderus dissectus (Erichsin 1839)
Zoophagus	HISTERIDAE	Abraeus perpusillus (Marsham 1802)	0	CabaÃ±eros - ESP	ESPd7	39.2115	-4.23468	Estefania Mico	2005-03-18	2005-09-01	1.2	Abraeus perpusillus (Marsham 1802)
Zoophagus	HISTERIDAE	Plegaderus dissectus (Erichsin 1839)	0	CabaÃ±eros - ESP	ESPd7	39.2115	-4.23468	Estefania Mico	2005-03-18	2005-09-01	1.2	Plegaderus dissectus (Erichsin 1839)
Zoophagus	HISTERIDAE	Abraeus perpusillus (Marsham 1802)	0	CabaÃ±eros - ESP	ESPd8	39.2115	-4.23468	Estefania Mico	2005-03-18	2005-09-01	1.2	Abraeus perpusillus (Marsham 1802)
Zoophagus	HISTERIDAE	Plegaderus dissectus (Erichsin 1839)	0	CabaÃ±eros - ESP	ESPd8	39.2115	-4.23468	Estefania Mico	2005-03-18	2005-09-01	1.2	Plegaderus dissectus (Erichsin 1839)
Zoophagus	HISTERIDAE	Abraeus perpusillus (Marsham 1802)	0	CabaÃ±eros - ESP	ESPd9	39.2115	-4.23468	Estefania Mico	2005-03-18	2005-09-01	1.2	Abraeus perpusillus (Marsham 1802)
Zoophagus	HISTERIDAE	Plegaderus dissectus (Erichsin 1839)	0	CabaÃ±eros - ESP	ESPd9	39.2115	-4.23468	Estefania Mico	2005-03-18	2005-09-01	1.2	Plegaderus dissectus (Erichsin 1839)
Zoophagus	HISTERIDAE	Abraeus perpusillus (Marsham 1802)	0	BertholÃ¨ne - FRA	FRa1	44.2347	2.47313	HervÃ© Brustel, Antoine Brin, Lionel Valadares	2007-03-28	2007-08-27	1.2	Abraeus perpusillus (Marsham 1802)
Zoophagus	HISTERIDAE	Plegaderus dissectus (Erichsin 1839)	0	BertholÃ¨ne - FRA	FRa1	44.2347	2.47313	HervÃ© Brustel, Antoine Brin, Lionel Valadares	2007-03-28	2007-08-27	1.2	Plegaderus dissectus (Erichsin 1839)
Zoophagus	HISTERIDAE	Abraeus perpusillus (Marsham 1802)	0	BertholÃ¨ne - FRA	FRa10	44.2347	2.47313	HervÃ© Brustel, Antoine Brin, Lionel Valadares	2007-03-28	2007-08-27	1.2	Abraeus perpusillus (Marsham 1802)
Zoophagus	HISTERIDAE	Plegaderus dissectus (Erichsin 1839)	0	BertholÃ¨ne - FRA	FRa10	44.2347	2.47313	HervÃ© Brustel, Antoine Brin, Lionel Valadares	2007-03-28	2007-08-27	1.2	Plegaderus dissectus (Erichsin 1839)
Zoophagus	HISTERIDAE	Abraeus perpusillus (Marsham 1802)	1	BertholÃ¨ne - FRA	FRa2	44.2347	2.47313	HervÃ© Brustel, Antoine Brin, Lionel Valadares	2007-03-28	2007-08-27	1.2	Abraeus perpusillus (Marsham 1802)
Zoophagus	HISTERIDAE	Plegaderus dissectus (Erichsin 1839)	0	BertholÃ¨ne - FRA	FRa2	44.2347	2.47313	HervÃ© Brustel, Antoine Brin, Lionel Valadares	2007-03-28	2007-08-27	1.2	Plegaderus dissectus (Erichsin 1839)
Zoophagus	HISTERIDAE	Abraeus perpusillus (Marsham 1802)	0	BertholÃ¨ne - FRA	FRa3	44.2347	2.47313	HervÃ© Brustel, Antoine Brin, Lionel Valadares	2007-03-28	2007-08-27	1.2	Abraeus perpusillus (Marsham 1802)
Zoophagus	HISTERIDAE	Plegaderus dissectus (Erichsin 1839)	0	BertholÃ¨ne - FRA	FRa3	44.2347	2.47313	HervÃ© Brustel, Antoine Brin, Lionel Valadares	2007-03-28	2007-08-27	1.2	Plegaderus dissectus (Erichsin 1839)
Zoophagus	HISTERIDAE	Abraeus perpusillus (Marsham 1802)	1	BertholÃ¨ne - FRA	FRa4	44.2347	2.47313	HervÃ© Brustel, Antoine Brin, Lionel Valadares	2007-03-28	2007-08-27	1.2	Abraeus perpusillus (Marsham 1802)
Zoophagus	HISTERIDAE	Plegaderus dissectus (Erichsin 1839)	0	BertholÃ¨ne - FRA	FRa4	44.2347	2.47313	HervÃ© Brustel, Antoine Brin, Lionel Valadares	2007-03-28	2007-08-27	1.2	Plegaderus dissectus (Erichsin 1839)
Zoophagus	HISTERIDAE	Abraeus perpusillus (Marsham 1802)	0	BertholÃ¨ne - FRA	FRa5	44.2347	2.47313	HervÃ© Brustel, Antoine Brin, Lionel Valadares	2007-03-28	2007-08-27	1.2	Abraeus perpusillus (Marsham 1802)
Zoophagus	HISTERIDAE	Plegaderus dissectus (Erichsin 1839)	0	BertholÃ¨ne - FRA	FRa5	44.2347	2.47313	HervÃ© Brustel, Antoine Brin, Lionel Valadares	2007-03-28	2007-08-27	1.2	Plegaderus dissectus (Erichsin 1839)
Zoophagus	HISTERIDAE	Abraeus perpusillus (Marsham 1802)	0	BertholÃ¨ne - FRA	FRa6	44.2347	2.47313	HervÃ© Brustel, Antoine Brin, Lionel Valadares	2007-03-28	2007-08-27	1.2	Abraeus perpusillus (Marsham 1802)
Zoophagus	HISTERIDAE	Plegaderus dissectus (Erichsin 1839)	0	BertholÃ¨ne - FRA	FRa6	44.2347	2.47313	HervÃ© Brustel, Antoine Brin, Lionel Valadares	2007-03-28	2007-08-27	1.2	Plegaderus dissectus (Erichsin 1839)
Zoophagus	HISTERIDAE	Abraeus perpusillus (Marsham 1802)	0	BertholÃ¨ne - FRA	FRa7	44.2347	2.47313	HervÃ© Brustel, Antoine Brin, Lionel Valadares	2007-03-28	2007-08-27	1.2	Abraeus perpusillus (Marsham 1802)
Zoophagus	HISTERIDAE	Plegaderus dissectus (Erichsin 1839)	0	BertholÃ¨ne - FRA	FRa7	44.2347	2.47313	HervÃ© Brustel, Antoine Brin, Lionel Valadares	2007-03-28	2007-08-27	1.2	Plegaderus dissectus (Erichsin 1839)
Zoophagus	HISTERIDAE	Abraeus perpusillus (Marsham 1802)	0	BertholÃ¨ne - FRA	FRa8	44.2347	2.47313	HervÃ© Brustel, Antoine Brin, Lionel Valadares	2007-03-28	2007-08-27	1.2	Abraeus perpusillus (Marsham 1802)
Zoophagus	HISTERIDAE	Plegaderus dissectus (Erichsin 1839)	0	BertholÃ¨ne - FRA	FRa8	44.2347	2.47313	HervÃ© Brustel, Antoine Brin, Lionel Valadares	2007-03-28	2007-08-27	1.2	Plegaderus dissectus (Erichsin 1839)
Zoophagus	HISTERIDAE	Abraeus perpusillus (Marsham 1802)	0	BertholÃ¨ne - FRA	FRa9	44.2347	2.47313	HervÃ© Brustel, Antoine Brin, Lionel Valadares	2007-03-28	2007-08-27	1.2	Abraeus perpusillus (Marsham 1802)
Zoophagus	HISTERIDAE	Plegaderus dissectus (Erichsin 1839)	0	BertholÃ¨ne - FRA	FRa9	44.2347	2.47313	HervÃ© Brustel, Antoine Brin, Lionel Valadares	2007-03-28	2007-08-27	1.2	Plegaderus dissectus (Erichsin 1839)
Zoophagus	HISTERIDAE	Abraeus perpusillus (Marsham 1802)	0	Gace - FRANCE	FRb1	48.4736	0.185253	HervÃ© Brustel, Antoine Brin, Lionel Valadares	2007-03-30	2007-09-10	1.2	Abraeus perpusillus (Marsham 1802)
Zoophagus	HISTERIDAE	Plegaderus dissectus (Erichsin 1839)	0	Gace - FRANCE	FRb1	48.4736	0.185253	HervÃ© Brustel, Antoine Brin, Lionel Valadares	2007-03-30	2007-09-10	1.2	Plegaderus dissectus (Erichsin 1839)
Zoophagus	HISTERIDAE	Abraeus perpusillus (Marsham 1802)	0	Gace - FRANCE	FRb10	48.4736	0.185253	HervÃ© Brustel, Antoine Brin, Lionel Valadares	2007-03-30	2007-09-10	1.2	Abraeus perpusillus (Marsham 1802)
Zoophagus	HISTERIDAE	Plegaderus dissectus (Erichsin 1839)	0	Gace - FRANCE	FRb10	48.4736	0.185253	HervÃ© Brustel, Antoine Brin, Lionel Valadares	2007-03-30	2007-09-10	1.2	Plegaderus dissectus (Erichsin 1839)
Zoophagus	HISTERIDAE	Abraeus perpusillus (Marsham 1802)	0	Gace - FRANCE	FRb2	48.4736	0.185253	HervÃ© Brustel, Antoine Brin, Lionel Valadares	2007-03-30	2007-09-10	1.2	Abraeus perpusillus (Marsham 1802)
Zoophagus	HISTERIDAE	Plegaderus dissectus (Erichsin 1839)	0	Gace - FRANCE	FRb2	48.4736	0.185253	HervÃ© Brustel, Antoine Brin, Lionel Valadares	2007-03-30	2007-09-10	1.2	Plegaderus dissectus (Erichsin 1839)
Zoophagus	HISTERIDAE	Abraeus perpusillus (Marsham 1802)	0	Gace - FRANCE	FRb3	48.4736	0.185253	HervÃ© Brustel, Antoine Brin, Lionel Valadares	2007-03-30	2007-09-10	1.2	Abraeus perpusillus (Marsham 1802)
Zoophagus	HISTERIDAE	Plegaderus dissectus (Erichsin 1839)	0	Gace - FRANCE	FRb3	48.4736	0.185253	HervÃ© Brustel, Antoine Brin, Lionel Valadares	2007-03-30	2007-09-10	1.2	Plegaderus dissectus (Erichsin 1839)
Zoophagus	HISTERIDAE	Abraeus perpusillus (Marsham 1802)	0	Gace - FRANCE	FRb4	48.4736	0.185253	HervÃ© Brustel, Antoine Brin, Lionel Valadares	2007-03-30	2007-09-10	1.2	Abraeus perpusillus (Marsham 1802)
Zoophagus	HISTERIDAE	Plegaderus dissectus (Erichsin 1839)	0	Gace - FRANCE	FRb4	48.4736	0.185253	HervÃ© Brustel, Antoine Brin, Lionel Valadares	2007-03-30	2007-09-10	1.2	Plegaderus dissectus (Erichsin 1839)
Zoophagus	HISTERIDAE	Abraeus perpusillus (Marsham 1802)	0	Gace - FRANCE	FRb5	48.4736	0.185253	HervÃ© Brustel, Antoine Brin, Lionel Valadares	2007-03-30	2007-09-10	1.2	Abraeus perpusillus (Marsham 1802)
Zoophagus	HISTERIDAE	Plegaderus dissectus (Erichsin 1839)	0	Gace - FRANCE	FRb5	48.4736	0.185253	HervÃ© Brustel, Antoine Brin, Lionel Valadares	2007-03-30	2007-09-10	1.2	Plegaderus dissectus (Erichsin 1839)
Zoophagus	HISTERIDAE	Abraeus perpusillus (Marsham 1802)	0	Gace - FRANCE	FRb6	48.4736	0.185253	HervÃ© Brustel, Antoine Brin, Lionel Valadares	2007-03-30	2007-09-10	1.2	Abraeus perpusillus (Marsham 1802)
Zoophagus	HISTERIDAE	Plegaderus dissectus (Erichsin 1839)	0	Gace - FRANCE	FRb6	48.4736	0.185253	HervÃ© Brustel, Antoine Brin, Lionel Valadares	2007-03-30	2007-09-10	1.2	Plegaderus dissectus (Erichsin 1839)
Zoophagus	HISTERIDAE	Abraeus perpusillus (Marsham 1802)	0	Gace - FRANCE	FRb7	48.4736	0.185253	HervÃ© Brustel, Antoine Brin, Lionel Valadares	2007-03-30	2007-09-10	1.2	Abraeus perpusillus (Marsham 1802)
Zoophagus	HISTERIDAE	Plegaderus dissectus (Erichsin 1839)	0	Gace - FRANCE	FRb7	48.4736	0.185253	HervÃ© Brustel, Antoine Brin, Lionel Valadares	2007-03-30	2007-09-10	1.2	Plegaderus dissectus (Erichsin 1839)
Zoophagus	HISTERIDAE	Abraeus perpusillus (Marsham 1802)	0	Gace - FRANCE	FRb8	48.4736	0.185253	HervÃ© Brustel, Antoine Brin, Lionel Valadares	2007-03-30	2007-09-10	1.2	Abraeus perpusillus (Marsham 1802)
Zoophagus	HISTERIDAE	Plegaderus dissectus (Erichsin 1839)	0	Gace - FRANCE	FRb8	48.4736	0.185253	HervÃ© Brustel, Antoine Brin, Lionel Valadares	2007-03-30	2007-09-10	1.2	Plegaderus dissectus (Erichsin 1839)
Zoophagus	HISTERIDAE	Abraeus perpusillus (Marsham 1802)	0	Gace - FRANCE	FRb9	48.4736	0.185253	HervÃ© Brustel, Antoine Brin, Lionel Valadares	2007-03-30	2007-09-10	1.2	Abraeus perpusillus (Marsham 1802)
Zoophagus	HISTERIDAE	Plegaderus dissectus (Erichsin 1839)	0	Gace - FRANCE	FRb9	48.4736	0.185253	HervÃ© Brustel, Antoine Brin, Lionel Valadares	2007-03-30	2007-09-10	1.2	Plegaderus dissectus (Erichsin 1839)
Zoophagus	HISTERIDAE	Abraeus perpusillus (Marsham 1802)	0	Sare - FRANCE	FRc1	43.1607	1.35313	HervÃ© Brustel, Antoine Brin, Lionel Valadares	2007-05-29	2007-09-03	1.2	Abraeus perpusillus (Marsham 1802)
Zoophagus	HISTERIDAE	Plegaderus dissectus (Erichsin 1839)	0	Sare - FRANCE	FRc1	43.1607	1.35313	HervÃ© Brustel, Antoine Brin, Lionel Valadares	2007-05-29	2007-09-03	1.2	Plegaderus dissectus (Erichsin 1839)
Zoophagus	HISTERIDAE	Abraeus perpusillus (Marsham 1802)	0	Sare - FRANCE	FRc10	43.1607	1.35313	HervÃ© Brustel, Antoine Brin, Lionel Valadares	2007-05-29	2007-09-03	1.2	Abraeus perpusillus (Marsham 1802)
Zoophagus	HISTERIDAE	Plegaderus dissectus (Erichsin 1839)	0	Sare - FRANCE	FRc10	43.1607	1.35313	HervÃ© Brustel, Antoine Brin, Lionel Valadares	2007-05-29	2007-09-03	1.2	Plegaderus dissectus (Erichsin 1839)
Zoophagus	HISTERIDAE	Abraeus perpusillus (Marsham 1802)	0	Sare - FRANCE	FRc2	43.1607	1.35313	HervÃ© Brustel, Antoine Brin, Lionel Valadares	2007-05-29	2007-09-03	1.2	Abraeus perpusillus (Marsham 1802)
Zoophagus	HISTERIDAE	Plegaderus dissectus (Erichsin 1839)	0	Sare - FRANCE	FRc2	43.1607	1.35313	HervÃ© Brustel, Antoine Brin, Lionel Valadares	2007-05-29	2007-09-03	1.2	Plegaderus dissectus (Erichsin 1839)
Zoophagus	HISTERIDAE	Abraeus perpusillus (Marsham 1802)	0	Sare - FRANCE	FRc3	43.1607	1.35313	HervÃ© Brustel, Antoine Brin, Lionel Valadares	2007-05-29	2007-09-03	1.2	Abraeus perpusillus (Marsham 1802)
Zoophagus	HISTERIDAE	Plegaderus dissectus (Erichsin 1839)	0	Sare - FRANCE	FRc3	43.1607	1.35313	HervÃ© Brustel, Antoine Brin, Lionel Valadares	2007-05-29	2007-09-03	1.2	Plegaderus dissectus (Erichsin 1839)
Zoophagus	HISTERIDAE	Abraeus perpusillus (Marsham 1802)	0	Sare - FRANCE	FRc4	43.1607	1.35313	HervÃ© Brustel, Antoine Brin, Lionel Valadares	2007-05-29	2007-09-03	1.2	Abraeus perpusillus (Marsham 1802)
Zoophagus	HISTERIDAE	Plegaderus dissectus (Erichsin 1839)	0	Sare - FRANCE	FRc4	43.1607	1.35313	HervÃ© Brustel, Antoine Brin, Lionel Valadares	2007-05-29	2007-09-03	1.2	Plegaderus dissectus (Erichsin 1839)
Zoophagus	HISTERIDAE	Abraeus perpusillus (Marsham 1802)	0	Sare - FRANCE	FRc5	43.1607	1.35313	HervÃ© Brustel, Antoine Brin, Lionel Valadares	2007-05-29	2007-09-03	1.2	Abraeus perpusillus (Marsham 1802)
Zoophagus	HISTERIDAE	Plegaderus dissectus (Erichsin 1839)	0	Sare - FRANCE	FRc5	43.1607	1.35313	HervÃ© Brustel, Antoine Brin, Lionel Valadares	2007-05-29	2007-09-03	1.2	Plegaderus dissectus (Erichsin 1839)
Zoophagus	HISTERIDAE	Abraeus perpusillus (Marsham 1802)	0	Sare - FRANCE	FRc6	43.1607	1.35313	HervÃ© Brustel, Antoine Brin, Lionel Valadares	2007-05-29	2007-09-03	1.2	Abraeus perpusillus (Marsham 1802)
Zoophagus	HISTERIDAE	Plegaderus dissectus (Erichsin 1839)	0	Sare - FRANCE	FRc6	43.1607	1.35313	HervÃ© Brustel, Antoine Brin, Lionel Valadares	2007-05-29	2007-09-03	1.2	Plegaderus dissectus (Erichsin 1839)
Zoophagus	HISTERIDAE	Abraeus perpusillus (Marsham 1802)	0	Sare - FRANCE	FRc7	43.1607	1.35313	HervÃ© Brustel, Antoine Brin, Lionel Valadares	2007-05-29	2007-09-03	1.2	Abraeus perpusillus (Marsham 1802)
Zoophagus	HISTERIDAE	Plegaderus dissectus (Erichsin 1839)	0	Sare - FRANCE	FRc7	43.1607	1.35313	HervÃ© Brustel, Antoine Brin, Lionel Valadares	2007-05-29	2007-09-03	1.2	Plegaderus dissectus (Erichsin 1839)
Zoophagus	HISTERIDAE	Abraeus perpusillus (Marsham 1802)	0	Sare - FRANCE	FRc8	43.1607	1.35313	HervÃ© Brustel, Antoine Brin, Lionel Valadares	2007-05-29	2007-09-03	1.2	Abraeus perpusillus (Marsham 1802)
Zoophagus	HISTERIDAE	Plegaderus dissectus (Erichsin 1839)	0	Sare - FRANCE	FRc8	43.1607	1.35313	HervÃ© Brustel, Antoine Brin, Lionel Valadares	2007-05-29	2007-09-03	1.2	Plegaderus dissectus (Erichsin 1839)
Zoophagus	HISTERIDAE	Abraeus perpusillus (Marsham 1802)	0	Sare - FRANCE	FRc9	43.1607	1.35313	HervÃ© Brustel, Antoine Brin, Lionel Valadares	2007-05-29	2007-09-03	1.2	Abraeus perpusillus (Marsham 1802)
Zoophagus	HISTERIDAE	Plegaderus dissectus (Erichsin 1839)	0	Sare - FRANCE	FRc9	43.1607	1.35313	HervÃ© Brustel, Antoine Brin, Lionel Valadares	2007-05-29	2007-09-03	1.2	Plegaderus dissectus (Erichsin 1839)
Zoophagus	HISTERIDAE	Abraeus perpusillus (Marsham 1802)	0	Gartow - DEU	GER1	53.32	11.2857	JÃ¶rn Buse	2007-04-27	2007-08-31	1.2	Abraeus perpusillus (Marsham 1802)
Zoophagus	HISTERIDAE	Plegaderus dissectus (Erichsin 1839)	0	Gartow - DEU	GER1	53.32	11.2857	JÃ¶rn Buse	2007-04-27	2007-08-31	1.2	Plegaderus dissectus (Erichsin 1839)
Zoophagus	HISTERIDAE	Abraeus perpusillus (Marsham 1802)	0	Gartow - DEU	GER10	53.32	11.2857	JÃ¶rn Buse	2007-04-27	2007-08-31	1.2	Abraeus perpusillus (Marsham 1802)
Zoophagus	HISTERIDAE	Plegaderus dissectus (Erichsin 1839)	0	Gartow - DEU	GER10	53.32	11.2857	JÃ¶rn Buse	2007-04-27	2007-08-31	1.2	Plegaderus dissectus (Erichsin 1839)
Zoophagus	HISTERIDAE	Abraeus perpusillus (Marsham 1802)	0	Gartow - DEU	GER2	53.32	11.2857	JÃ¶rn Buse	2007-04-27	2007-08-31	1.2	Abraeus perpusillus (Marsham 1802)
Zoophagus	HISTERIDAE	Plegaderus dissectus (Erichsin 1839)	0	Gartow - DEU	GER2	53.32	11.2857	JÃ¶rn Buse	2007-04-27	2007-08-31	1.2	Plegaderus dissectus (Erichsin 1839)
Zoophagus	HISTERIDAE	Abraeus perpusillus (Marsham 1802)	0	Gartow - DEU	GER3	53.32	11.2857	JÃ¶rn Buse	2007-04-27	2007-08-31	1.2	Abraeus perpusillus (Marsham 1802)
Zoophagus	HISTERIDAE	Plegaderus dissectus (Erichsin 1839)	0	Gartow - DEU	GER3	53.32	11.2857	JÃ¶rn Buse	2007-04-27	2007-08-31	1.2	Plegaderus dissectus (Erichsin 1839)
Zoophagus	HISTERIDAE	Abraeus perpusillus (Marsham 1802)	0	Gartow - DEU	GER4	53.32	11.2857	JÃ¶rn Buse	2007-04-27	2007-08-31	1.2	Abraeus perpusillus (Marsham 1802)
Zoophagus	HISTERIDAE	Plegaderus dissectus (Erichsin 1839)	0	Gartow - DEU	GER4	53.32	11.2857	JÃ¶rn Buse	2007-04-27	2007-08-31	1.2	Plegaderus dissectus (Erichsin 1839)
Zoophagus	HISTERIDAE	Abraeus perpusillus (Marsham 1802)	0	Gartow - DEU	GER5	53.32	11.2857	JÃ¶rn Buse	2007-04-27	2007-08-31	1.2	Abraeus perpusillus (Marsham 1802)
Zoophagus	HISTERIDAE	Plegaderus dissectus (Erichsin 1839)	0	Gartow - DEU	GER5	53.32	11.2857	JÃ¶rn Buse	2007-04-27	2007-08-31	1.2	Plegaderus dissectus (Erichsin 1839)
Zoophagus	HISTERIDAE	Abraeus perpusillus (Marsham 1802)	0	Gartow - DEU	GER6	53.32	11.2857	JÃ¶rn Buse	2007-04-27	2007-08-31	1.2	Abraeus perpusillus (Marsham 1802)
Zoophagus	HISTERIDAE	Plegaderus dissectus (Erichsin 1839)	0	Gartow - DEU	GER6	53.32	11.2857	JÃ¶rn Buse	2007-04-27	2007-08-31	1.2	Plegaderus dissectus (Erichsin 1839)
Zoophagus	HISTERIDAE	Abraeus perpusillus (Marsham 1802)	0	Gartow - DEU	GER7	53.32	11.2857	JÃ¶rn Buse	2007-04-27	2007-08-31	1.2	Abraeus perpusillus (Marsham 1802)
Zoophagus	HISTERIDAE	Plegaderus dissectus (Erichsin 1839)	0	Gartow - DEU	GER7	53.32	11.2857	JÃ¶rn Buse	2007-04-27	2007-08-31	1.2	Plegaderus dissectus (Erichsin 1839)
Zoophagus	HISTERIDAE	Abraeus perpusillus (Marsham 1802)	0	Gartow - DEU	GER8	53.32	11.2857	JÃ¶rn Buse	2007-04-27	2007-08-31	1.2	Abraeus perpusillus (Marsham 1802)
Zoophagus	HISTERIDAE	Plegaderus dissectus (Erichsin 1839)	0	Gartow - DEU	GER8	53.32	11.2857	JÃ¶rn Buse	2007-04-27	2007-08-31	1.2	Plegaderus dissectus (Erichsin 1839)
Zoophagus	HISTERIDAE	Abraeus perpusillus (Marsham 1802)	0	Gartow - DEU	GER9	53.32	11.2857	JÃ¶rn Buse	2007-04-27	2007-08-31	1.2	Abraeus perpusillus (Marsham 1802)
Zoophagus	HISTERIDAE	Plegaderus dissectus (Erichsin 1839)	0	Gartow - DEU	GER9	53.32	11.2857	JÃ¶rn Buse	2007-04-27	2007-08-31	1.2	Plegaderus dissectus (Erichsin 1839)
Zoophagus	HISTERIDAE	Abraeus perpusillus (Marsham 1802)	0	Haifa - ISR	ISR1	32.4516	35.143	JÃ¶rn Buse, Tomas Pavlicek	2009-03-15	2009-09-23	1.2	Abraeus perpusillus (Marsham 1802)
Zoophagus	HISTERIDAE	Plegaderus dissectus (Erichsin 1839)	0	Haifa - ISR	ISR1	32.4516	35.143	JÃ¶rn Buse, Tomas Pavlicek	2009-03-15	2009-09-23	1.2	Plegaderus dissectus (Erichsin 1839)
Zoophagus	HISTERIDAE	Abraeus perpusillus (Marsham 1802)	0	Haifa - ISR	ISR10	32.4516	35.143	JÃ¶rn Buse, Tomas Pavlicek	2009-03-15	2009-09-23	1.2	Abraeus perpusillus (Marsham 1802)
Zoophagus	HISTERIDAE	Plegaderus dissectus (Erichsin 1839)	0	Haifa - ISR	ISR10	32.4516	35.143	JÃ¶rn Buse, Tomas Pavlicek	2009-03-15	2009-09-23	1.2	Plegaderus dissectus (Erichsin 1839)
Zoophagus	HISTERIDAE	Abraeus perpusillus (Marsham 1802)	0	Haifa - ISR	ISR2	32.4516	35.143	JÃ¶rn Buse, Tomas Pavlicek	2009-03-15	2009-09-23	1.2	Abraeus perpusillus (Marsham 1802)
Zoophagus	HISTERIDAE	Plegaderus dissectus (Erichsin 1839)	0	Haifa - ISR	ISR2	32.4516	35.143	JÃ¶rn Buse, Tomas Pavlicek	2009-03-15	2009-09-23	1.2	Plegaderus dissectus (Erichsin 1839)
Zoophagus	HISTERIDAE	Abraeus perpusillus (Marsham 1802)	0	Haifa - ISR	ISR3	32.4516	35.143	JÃ¶rn Buse, Tomas Pavlicek	2009-03-15	2009-09-23	1.2	Abraeus perpusillus (Marsham 1802)
Zoophagus	HISTERIDAE	Plegaderus dissectus (Erichsin 1839)	0	Haifa - ISR	ISR3	32.4516	35.143	JÃ¶rn Buse, Tomas Pavlicek	2009-03-15	2009-09-23	1.2	Plegaderus dissectus (Erichsin 1839)
Zoophagus	HISTERIDAE	Abraeus perpusillus (Marsham 1802)	0	Haifa - ISR	ISR4	32.4516	35.143	JÃ¶rn Buse, Tomas Pavlicek	2009-03-15	2009-09-23	1.2	Abraeus perpusillus (Marsham 1802)
Zoophagus	HISTERIDAE	Plegaderus dissectus (Erichsin 1839)	0	Haifa - ISR	ISR4	32.4516	35.143	JÃ¶rn Buse, Tomas Pavlicek	2009-03-15	2009-09-23	1.2	Plegaderus dissectus (Erichsin 1839)
Zoophagus	HISTERIDAE	Abraeus perpusillus (Marsham 1802)	0	Haifa - ISR	ISR5	32.4516	35.143	JÃ¶rn Buse, Tomas Pavlicek	2009-03-15	2009-09-23	1.2	Abraeus perpusillus (Marsham 1802)
Zoophagus	HISTERIDAE	Plegaderus dissectus (Erichsin 1839)	0	Haifa - ISR	ISR5	32.4516	35.143	JÃ¶rn Buse, Tomas Pavlicek	2009-03-15	2009-09-23	1.2	Plegaderus dissectus (Erichsin 1839)
Zoophagus	HISTERIDAE	Abraeus perpusillus (Marsham 1802)	0	Haifa - ISR	ISR6	32.4516	35.143	JÃ¶rn Buse, Tomas Pavlicek	2009-03-15	2009-09-23	1.2	Abraeus perpusillus (Marsham 1802)
Zoophagus	HISTERIDAE	Plegaderus dissectus (Erichsin 1839)	0	Haifa - ISR	ISR6	32.4516	35.143	JÃ¶rn Buse, Tomas Pavlicek	2009-03-15	2009-09-23	1.2	Plegaderus dissectus (Erichsin 1839)
Zoophagus	HISTERIDAE	Abraeus perpusillus (Marsham 1802)	0	Haifa - ISR	ISR7	32.4516	35.143	JÃ¶rn Buse, Tomas Pavlicek	2009-03-15	2009-09-23	1.2	Abraeus perpusillus (Marsham 1802)
Zoophagus	HISTERIDAE	Plegaderus dissectus (Erichsin 1839)	0	Haifa - ISR	ISR7	32.4516	35.143	JÃ¶rn Buse, Tomas Pavlicek	2009-03-15	2009-09-23	1.2	Plegaderus dissectus (Erichsin 1839)
Zoophagus	HISTERIDAE	Abraeus perpusillus (Marsham 1802)	0	Haifa - ISR	ISR8	32.4516	35.143	JÃ¶rn Buse, Tomas Pavlicek	2009-03-15	2009-09-23	1.2	Abraeus perpusillus (Marsham 1802)
Zoophagus	HISTERIDAE	Plegaderus dissectus (Erichsin 1839)	0	Haifa - ISR	ISR8	32.4516	35.143	JÃ¶rn Buse, Tomas Pavlicek	2009-03-15	2009-09-23	1.2	Plegaderus dissectus (Erichsin 1839)
Zoophagus	HISTERIDAE	Abraeus perpusillus (Marsham 1802)	0	Haifa - ISR	ISR9	32.4516	35.143	JÃ¶rn Buse, Tomas Pavlicek	2009-03-15	2009-09-23	1.2	Abraeus perpusillus (Marsham 1802)
Zoophagus	HISTERIDAE	Plegaderus dissectus (Erichsin 1839)	0	Haifa - ISR	ISR9	32.4516	35.143	JÃ¶rn Buse, Tomas Pavlicek	2009-03-15	2009-09-23	1.2	Plegaderus dissectus (Erichsin 1839)
Zoophagus	HISTERIDAE	Abraeus perpusillus (Marsham 1802)	0	Pomezia - ITA	ITa1	41.3923	12.3038	Giuseppe Carpaneto, Stefano Chiari, Agnese Zauli	2010-05-01	2010-08-20	1.2	Abraeus perpusillus (Marsham 1802)
Zoophagus	HISTERIDAE	Plegaderus dissectus (Erichsin 1839)	0	Pomezia - ITA	ITa1	41.3923	12.3038	Giuseppe Carpaneto, Stefano Chiari, Agnese Zauli	2010-05-01	2010-08-20	1.2	Plegaderus dissectus (Erichsin 1839)
Zoophagus	HISTERIDAE	Abraeus perpusillus (Marsham 1802)	0	Pomezia - ITA	ITa10	41.3923	12.3038	Giuseppe Carpaneto, Stefano Chiari, Agnese Zauli	2010-05-01	2010-08-20	1.2	Abraeus perpusillus (Marsham 1802)
Zoophagus	HISTERIDAE	Plegaderus dissectus (Erichsin 1839)	0	Pomezia - ITA	ITa10	41.3923	12.3038	Giuseppe Carpaneto, Stefano Chiari, Agnese Zauli	2010-05-01	2010-08-20	1.2	Plegaderus dissectus (Erichsin 1839)
Zoophagus	HISTERIDAE	Abraeus perpusillus (Marsham 1802)	0	Pomezia - ITA	ITa2	41.3923	12.3038	Giuseppe Carpaneto, Stefano Chiari, Agnese Zauli	2010-05-01	2010-08-20	1.2	Abraeus perpusillus (Marsham 1802)
Zoophagus	HISTERIDAE	Plegaderus dissectus (Erichsin 1839)	0	Pomezia - ITA	ITa2	41.3923	12.3038	Giuseppe Carpaneto, Stefano Chiari, Agnese Zauli	2010-05-01	2010-08-20	1.2	Plegaderus dissectus (Erichsin 1839)
Zoophagus	HISTERIDAE	Abraeus perpusillus (Marsham 1802)	1	Pomezia - ITA	ITa3	41.3923	12.3038	Giuseppe Carpaneto, Stefano Chiari, Agnese Zauli	2010-05-01	2010-08-20	1.2	Abraeus perpusillus (Marsham 1802)
Zoophagus	HISTERIDAE	Plegaderus dissectus (Erichsin 1839)	0	Pomezia - ITA	ITa3	41.3923	12.3038	Giuseppe Carpaneto, Stefano Chiari, Agnese Zauli	2010-05-01	2010-08-20	1.2	Plegaderus dissectus (Erichsin 1839)
Zoophagus	HISTERIDAE	Abraeus perpusillus (Marsham 1802)	0	Pomezia - ITA	ITa4	41.3923	12.3038	Giuseppe Carpaneto, Stefano Chiari, Agnese Zauli	2010-05-01	2010-08-20	1.2	Abraeus perpusillus (Marsham 1802)
Zoophagus	HISTERIDAE	Plegaderus dissectus (Erichsin 1839)	0	Pomezia - ITA	ITa4	41.3923	12.3038	Giuseppe Carpaneto, Stefano Chiari, Agnese Zauli	2010-05-01	2010-08-20	1.2	Plegaderus dissectus (Erichsin 1839)
Zoophagus	HISTERIDAE	Abraeus perpusillus (Marsham 1802)	0	Pomezia - ITA	ITa5	41.3923	12.3038	Giuseppe Carpaneto, Stefano Chiari, Agnese Zauli	2010-05-01	2010-08-20	1.2	Abraeus perpusillus (Marsham 1802)
Zoophagus	HISTERIDAE	Plegaderus dissectus (Erichsin 1839)	0	Pomezia - ITA	ITa5	41.3923	12.3038	Giuseppe Carpaneto, Stefano Chiari, Agnese Zauli	2010-05-01	2010-08-20	1.2	Plegaderus dissectus (Erichsin 1839)
Zoophagus	HISTERIDAE	Abraeus perpusillus (Marsham 1802)	0	Pomezia - ITA	ITa6	41.3923	12.3038	Giuseppe Carpaneto, Stefano Chiari, Agnese Zauli	2010-05-01	2010-08-20	1.2	Abraeus perpusillus (Marsham 1802)
Zoophagus	HISTERIDAE	Plegaderus dissectus (Erichsin 1839)	0	Pomezia - ITA	ITa6	41.3923	12.3038	Giuseppe Carpaneto, Stefano Chiari, Agnese Zauli	2010-05-01	2010-08-20	1.2	Plegaderus dissectus (Erichsin 1839)
Zoophagus	HISTERIDAE	Abraeus perpusillus (Marsham 1802)	1	Pomezia - ITA	ITa7	41.3923	12.3038	Giuseppe Carpaneto, Stefano Chiari, Agnese Zauli	2010-05-01	2010-08-20	1.2	Abraeus perpusillus (Marsham 1802)
Zoophagus	HISTERIDAE	Plegaderus dissectus (Erichsin 1839)	0	Pomezia - ITA	ITa7	41.3923	12.3038	Giuseppe Carpaneto, Stefano Chiari, Agnese Zauli	2010-05-01	2010-08-20	1.2	Plegaderus dissectus (Erichsin 1839)
Zoophagus	HISTERIDAE	Abraeus perpusillus (Marsham 1802)	1	Pomezia - ITA	ITa8	41.3923	12.3038	Giuseppe Carpaneto, Stefano Chiari, Agnese Zauli	2010-05-01	2010-08-20	1.2	Abraeus perpusillus (Marsham 1802)
Zoophagus	HISTERIDAE	Plegaderus dissectus (Erichsin 1839)	0	Pomezia - ITA	ITa8	41.3923	12.3038	Giuseppe Carpaneto, Stefano Chiari, Agnese Zauli	2010-05-01	2010-08-20	1.2	Plegaderus dissectus (Erichsin 1839)
Zoophagus	HISTERIDAE	Abraeus perpusillus (Marsham 1802)	0	Pomezia - ITA	ITa9	41.3923	12.3038	Giuseppe Carpaneto, Stefano Chiari, Agnese Zauli	2010-05-01	2010-08-20	1.2	Abraeus perpusillus (Marsham 1802)
Zoophagus	HISTERIDAE	Plegaderus dissectus (Erichsin 1839)	0	Pomezia - ITA	ITa9	41.3923	12.3038	Giuseppe Carpaneto, Stefano Chiari, Agnese Zauli	2010-05-01	2010-08-20	1.2	Plegaderus dissectus (Erichsin 1839)
Zoophagus	HISTERIDAE	Abraeus perpusillus (Marsham 1802)	0	Polverino - ITALY	ITb1	41.2609	13.1116	Giuseppe Carpaneto, Stefano Chiari, Agnese Zauli	2010-05-01	2010-08-20	1.2	Abraeus perpusillus (Marsham 1802)
Zoophagus	HISTERIDAE	Plegaderus dissectus (Erichsin 1839)	0	Polverino - ITALY	ITb1	41.2609	13.1116	Giuseppe Carpaneto, Stefano Chiari, Agnese Zauli	2010-05-01	2010-08-20	1.2	Plegaderus dissectus (Erichsin 1839)
Zoophagus	HISTERIDAE	Abraeus perpusillus (Marsham 1802)	0	Polverino - ITALY	ITb10	41.2609	13.1116	Giuseppe Carpaneto, Stefano Chiari, Agnese Zauli	2010-05-01	2010-08-20	1.2	Abraeus perpusillus (Marsham 1802)
Zoophagus	HISTERIDAE	Plegaderus dissectus (Erichsin 1839)	0	Polverino - ITALY	ITb10	41.2609	13.1116	Giuseppe Carpaneto, Stefano Chiari, Agnese Zauli	2010-05-01	2010-08-20	1.2	Plegaderus dissectus (Erichsin 1839)
Zoophagus	HISTERIDAE	Abraeus perpusillus (Marsham 1802)	0	Polverino - ITALY	ITb2	41.2609	13.1116	Giuseppe Carpaneto, Stefano Chiari, Agnese Zauli	2010-05-01	2010-08-20	1.2	Abraeus perpusillus (Marsham 1802)
Zoophagus	HISTERIDAE	Plegaderus dissectus (Erichsin 1839)	0	Polverino - ITALY	ITb2	41.2609	13.1116	Giuseppe Carpaneto, Stefano Chiari, Agnese Zauli	2010-05-01	2010-08-20	1.2	Plegaderus dissectus (Erichsin 1839)
Zoophagus	HISTERIDAE	Abraeus perpusillus (Marsham 1802)	0	Polverino - ITALY	ITb3	41.2609	13.1116	Giuseppe Carpaneto, Stefano Chiari, Agnese Zauli	2010-05-01	2010-08-20	1.2	Abraeus perpusillus (Marsham 1802)
Zoophagus	HISTERIDAE	Plegaderus dissectus (Erichsin 1839)	0	Polverino - ITALY	ITb3	41.2609	13.1116	Giuseppe Carpaneto, Stefano Chiari, Agnese Zauli	2010-05-01	2010-08-20	1.2	Plegaderus dissectus (Erichsin 1839)
Zoophagus	HISTERIDAE	Abraeus perpusillus (Marsham 1802)	0	Polverino - ITALY	ITb4	41.2609	13.1116	Giuseppe Carpaneto, Stefano Chiari, Agnese Zauli	2010-05-01	2010-08-20	1.2	Abraeus perpusillus (Marsham 1802)
Zoophagus	HISTERIDAE	Plegaderus dissectus (Erichsin 1839)	0	Polverino - ITALY	ITb4	41.2609	13.1116	Giuseppe Carpaneto, Stefano Chiari, Agnese Zauli	2010-05-01	2010-08-20	1.2	Plegaderus dissectus (Erichsin 1839)
Zoophagus	HISTERIDAE	Abraeus perpusillus (Marsham 1802)	0	Polverino - ITALY	ITb5	41.2609	13.1116	Giuseppe Carpaneto, Stefano Chiari, Agnese Zauli	2010-05-01	2010-08-20	1.2	Abraeus perpusillus (Marsham 1802)
Zoophagus	HISTERIDAE	Plegaderus dissectus (Erichsin 1839)	0	Polverino - ITALY	ITb5	41.2609	13.1116	Giuseppe Carpaneto, Stefano Chiari, Agnese Zauli	2010-05-01	2010-08-20	1.2	Plegaderus dissectus (Erichsin 1839)
Zoophagus	HISTERIDAE	Abraeus perpusillus (Marsham 1802)	0	Polverino - ITALY	ITb6	41.2609	13.1116	Giuseppe Carpaneto, Stefano Chiari, Agnese Zauli	2010-05-01	2010-08-20	1.2	Abraeus perpusillus (Marsham 1802)
Zoophagus	HISTERIDAE	Plegaderus dissectus (Erichsin 1839)	0	Polverino - ITALY	ITb6	41.2609	13.1116	Giuseppe Carpaneto, Stefano Chiari, Agnese Zauli	2010-05-01	2010-08-20	1.2	Plegaderus dissectus (Erichsin 1839)
Zoophagus	HISTERIDAE	Abraeus perpusillus (Marsham 1802)	0	Polverino - ITALY	ITb7	41.2609	13.1116	Giuseppe Carpaneto, Stefano Chiari, Agnese Zauli	2010-05-01	2010-08-20	1.2	Abraeus perpusillus (Marsham 1802)
Zoophagus	HISTERIDAE	Plegaderus dissectus (Erichsin 1839)	0	Polverino - ITALY	ITb7	41.2609	13.1116	Giuseppe Carpaneto, Stefano Chiari, Agnese Zauli	2010-05-01	2010-08-20	1.2	Plegaderus dissectus (Erichsin 1839)
Zoophagus	HISTERIDAE	Abraeus perpusillus (Marsham 1802)	0	Polverino - ITALY	ITb8	41.2609	13.1116	Giuseppe Carpaneto, Stefano Chiari, Agnese Zauli	2010-05-01	2010-08-20	1.2	Abraeus perpusillus (Marsham 1802)
Zoophagus	HISTERIDAE	Plegaderus dissectus (Erichsin 1839)	0	Polverino - ITALY	ITb8	41.2609	13.1116	Giuseppe Carpaneto, Stefano Chiari, Agnese Zauli	2010-05-01	2010-08-20	1.2	Plegaderus dissectus (Erichsin 1839)
Zoophagus	HISTERIDAE	Abraeus perpusillus (Marsham 1802)	0	Polverino - ITALY	ITb9	41.2609	13.1116	Giuseppe Carpaneto, Stefano Chiari, Agnese Zauli	2010-05-01	2010-08-20	1.2	Abraeus perpusillus (Marsham 1802)
Zoophagus	HISTERIDAE	Plegaderus dissectus (Erichsin 1839)	0	Polverino - ITALY	ITb9	41.2609	13.1116	Giuseppe Carpaneto, Stefano Chiari, Agnese Zauli	2010-05-01	2010-08-20	1.2	Plegaderus dissectus (Erichsin 1839)
Zoophagus	HISTERIDAE	Abraeus perpusillus (Marsham 1802)	0	Larvik - NOR	NOa1	59.823	9.5932	Anne Sverdrup-Thygeson	2009-05-14	2009-08-25	1.2	Abraeus perpusillus (Marsham 1802)
Zoophagus	HISTERIDAE	Plegaderus dissectus (Erichsin 1839)	0	Larvik - NOR	NOa1	59.823	9.5932	Anne Sverdrup-Thygeson	2009-05-14	2009-08-25	1.2	Plegaderus dissectus (Erichsin 1839)
Zoophagus	HISTERIDAE	Abraeus perpusillus (Marsham 1802)	0	Larvik - NOR	NOa10	59.823	9.5932	Anne Sverdrup-Thygeson	2009-05-14	2009-08-25	1.2	Abraeus perpusillus (Marsham 1802)
Zoophagus	HISTERIDAE	Plegaderus dissectus (Erichsin 1839)	0	Larvik - NOR	NOa10	59.823	9.5932	Anne Sverdrup-Thygeson	2009-05-14	2009-08-25	1.2	Plegaderus dissectus (Erichsin 1839)
Zoophagus	HISTERIDAE	Abraeus perpusillus (Marsham 1802)	0	Larvik - NOR	NOa2	59.823	9.5932	Anne Sverdrup-Thygeson	2009-05-14	2009-08-25	1.2	Abraeus perpusillus (Marsham 1802)
Zoophagus	HISTERIDAE	Plegaderus dissectus (Erichsin 1839)	0	Larvik - NOR	NOa2	59.823	9.5932	Anne Sverdrup-Thygeson	2009-05-14	2009-08-25	1.2	Plegaderus dissectus (Erichsin 1839)
Zoophagus	HISTERIDAE	Abraeus perpusillus (Marsham 1802)	0	Larvik - NOR	NOa3	59.823	9.5932	Anne Sverdrup-Thygeson	2009-05-14	2009-08-25	1.2	Abraeus perpusillus (Marsham 1802)
Zoophagus	HISTERIDAE	Plegaderus dissectus (Erichsin 1839)	0	Larvik - NOR	NOa3	59.823	9.5932	Anne Sverdrup-Thygeson	2009-05-14	2009-08-25	1.2	Plegaderus dissectus (Erichsin 1839)
Zoophagus	HISTERIDAE	Abraeus perpusillus (Marsham 1802)	0	Larvik - NOR	NOa4	59.823	9.5932	Anne Sverdrup-Thygeson	2009-05-14	2009-08-25	1.2	Abraeus perpusillus (Marsham 1802)
Zoophagus	HISTERIDAE	Plegaderus dissectus (Erichsin 1839)	0	Larvik - NOR	NOa4	59.823	9.5932	Anne Sverdrup-Thygeson	2009-05-14	2009-08-25	1.2	Plegaderus dissectus (Erichsin 1839)
Zoophagus	HISTERIDAE	Abraeus perpusillus (Marsham 1802)	0	Larvik - NOR	NOa5	59.823	9.5932	Anne Sverdrup-Thygeson	2009-05-14	2009-08-25	1.2	Abraeus perpusillus (Marsham 1802)
Zoophagus	HISTERIDAE	Plegaderus dissectus (Erichsin 1839)	0	Larvik - NOR	NOa5	59.823	9.5932	Anne Sverdrup-Thygeson	2009-05-14	2009-08-25	1.2	Plegaderus dissectus (Erichsin 1839)
Zoophagus	HISTERIDAE	Abraeus perpusillus (Marsham 1802)	0	Larvik - NOR	NOa6	59.823	9.5932	Anne Sverdrup-Thygeson	2009-05-14	2009-08-25	1.2	Abraeus perpusillus (Marsham 1802)
Zoophagus	HISTERIDAE	Plegaderus dissectus (Erichsin 1839)	0	Larvik - NOR	NOa6	59.823	9.5932	Anne Sverdrup-Thygeson	2009-05-14	2009-08-25	1.2	Plegaderus dissectus (Erichsin 1839)
Zoophagus	HISTERIDAE	Abraeus perpusillus (Marsham 1802)	0	Larvik - NOR	NOa7	59.823	9.5932	Anne Sverdrup-Thygeson	2009-05-14	2009-08-25	1.2	Abraeus perpusillus (Marsham 1802)
Zoophagus	HISTERIDAE	Plegaderus dissectus (Erichsin 1839)	0	Larvik - NOR	NOa7	59.823	9.5932	Anne Sverdrup-Thygeson	2009-05-14	2009-08-25	1.2	Plegaderus dissectus (Erichsin 1839)
Zoophagus	HISTERIDAE	Abraeus perpusillus (Marsham 1802)	0	Larvik - NOR	NOa8	59.823	9.5932	Anne Sverdrup-Thygeson	2009-05-14	2009-08-25	1.2	Abraeus perpusillus (Marsham 1802)
Zoophagus	HISTERIDAE	Plegaderus dissectus (Erichsin 1839)	0	Larvik - NOR	NOa8	59.823	9.5932	Anne Sverdrup-Thygeson	2009-05-14	2009-08-25	1.2	Plegaderus dissectus (Erichsin 1839)
Zoophagus	HISTERIDAE	Abraeus perpusillus (Marsham 1802)	0	Larvik - NOR	NOa9	59.823	9.5932	Anne Sverdrup-Thygeson	2009-05-14	2009-08-25	1.2	Abraeus perpusillus (Marsham 1802)
Zoophagus	HISTERIDAE	Plegaderus dissectus (Erichsin 1839)	0	Larvik - NOR	NOa9	59.823	9.5932	Anne Sverdrup-Thygeson	2009-05-14	2009-08-25	1.2	Plegaderus dissectus (Erichsin 1839)
Zoophagus	HISTERIDAE	Abraeus perpusillus (Marsham 1802)	0	Horten - NOR	NOb1	59.2639	10.2856	Anne Sverdrup-Thygeson	2005-05-12	2005-09-19	1.2	Abraeus perpusillus (Marsham 1802)
Zoophagus	HISTERIDAE	Plegaderus dissectus (Erichsin 1839)	0	Horten - NOR	NOb1	59.2639	10.2856	Anne Sverdrup-Thygeson	2005-05-12	2005-09-19	1.2	Plegaderus dissectus (Erichsin 1839)
Zoophagus	HISTERIDAE	Abraeus perpusillus (Marsham 1802)	0	Horten - NOR	NOb2	59.2639	10.2856	Anne Sverdrup-Thygeson	2005-05-12	2005-09-19	1.2	Abraeus perpusillus (Marsham 1802)
Zoophagus	HISTERIDAE	Plegaderus dissectus (Erichsin 1839)	0	Horten - NOR	NOb2	59.2639	10.2856	Anne Sverdrup-Thygeson	2005-05-12	2005-09-19	1.2	Plegaderus dissectus (Erichsin 1839)
Zoophagus	HISTERIDAE	Abraeus perpusillus (Marsham 1802)	0	Horten - NOR	NOb3	59.2639	10.2856	Anne Sverdrup-Thygeson	2005-05-12	2005-09-19	1.2	Abraeus perpusillus (Marsham 1802)
Zoophagus	HISTERIDAE	Plegaderus dissectus (Erichsin 1839)	0	Horten - NOR	NOb3	59.2639	10.2856	Anne Sverdrup-Thygeson	2005-05-12	2005-09-19	1.2	Plegaderus dissectus (Erichsin 1839)
Zoophagus	HISTERIDAE	Abraeus perpusillus (Marsham 1802)	0	Horten - NOR	NOb4	59.2639	10.2856	Anne Sverdrup-Thygeson	2005-05-12	2005-09-19	1.2	Abraeus perpusillus (Marsham 1802)
Zoophagus	HISTERIDAE	Plegaderus dissectus (Erichsin 1839)	0	Horten - NOR	NOb4	59.2639	10.2856	Anne Sverdrup-Thygeson	2005-05-12	2005-09-19	1.2	Plegaderus dissectus (Erichsin 1839)
Zoophagus	HISTERIDAE	Abraeus perpusillus (Marsham 1802)	0	Horten - NOR	NOb5	59.2639	10.2856	Anne Sverdrup-Thygeson	2005-05-12	2005-09-19	1.2	Abraeus perpusillus (Marsham 1802)
Zoophagus	HISTERIDAE	Plegaderus dissectus (Erichsin 1839)	0	Horten - NOR	NOb5	59.2639	10.2856	Anne Sverdrup-Thygeson	2005-05-12	2005-09-19	1.2	Plegaderus dissectus (Erichsin 1839)
Zoophagus	HISTERIDAE	Abraeus perpusillus (Marsham 1802)	0	Horten - NOR	NObOO1	59.2639	10.2856	Anne Sverdrup-Thygeson	2005-05-12	2005-09-19	1.2	Abraeus perpusillus (Marsham 1802)
Zoophagus	HISTERIDAE	Plegaderus dissectus (Erichsin 1839)	0	Horten - NOR	NObOO1	59.2639	10.2856	Anne Sverdrup-Thygeson	2005-05-12	2005-09-19	1.2	Plegaderus dissectus (Erichsin 1839)
Zoophagus	HISTERIDAE	Abraeus perpusillus (Marsham 1802)	0	Horten - NOR	NObOO2	59.2639	10.2856	Anne Sverdrup-Thygeson	2005-05-12	2005-09-19	1.2	Abraeus perpusillus (Marsham 1802)
Zoophagus	HISTERIDAE	Plegaderus dissectus (Erichsin 1839)	0	Horten - NOR	NObOO2	59.2639	10.2856	Anne Sverdrup-Thygeson	2005-05-12	2005-09-19	1.2	Plegaderus dissectus (Erichsin 1839)
Zoophagus	HISTERIDAE	Abraeus perpusillus (Marsham 1802)	0	Horten - NOR	NObOO3	59.2639	10.2856	Anne Sverdrup-Thygeson	2005-05-12	2005-09-19	1.2	Abraeus perpusillus (Marsham 1802)
Zoophagus	HISTERIDAE	Plegaderus dissectus (Erichsin 1839)	0	Horten - NOR	NObOO3	59.2639	10.2856	Anne Sverdrup-Thygeson	2005-05-12	2005-09-19	1.2	Plegaderus dissectus (Erichsin 1839)
Zoophagus	HISTERIDAE	Abraeus perpusillus (Marsham 1802)	0	Horten - NOR	NObOO4	59.2639	10.2856	Anne Sverdrup-Thygeson	2005-05-12	2005-09-19	1.2	Abraeus perpusillus (Marsham 1802)
Zoophagus	HISTERIDAE	Plegaderus dissectus (Erichsin 1839)	0	Horten - NOR	NObOO4	59.2639	10.2856	Anne Sverdrup-Thygeson	2005-05-12	2005-09-19	1.2	Plegaderus dissectus (Erichsin 1839)
Zoophagus	HISTERIDAE	Abraeus perpusillus (Marsham 1802)	0	Horten - NOR	NObOO5	59.2639	10.2856	Anne Sverdrup-Thygeson	2005-05-12	2005-09-19	1.2	Abraeus perpusillus (Marsham 1802)
Zoophagus	HISTERIDAE	Plegaderus dissectus (Erichsin 1839)	0	Horten - NOR	NObOO5	59.2639	10.2856	Anne Sverdrup-Thygeson	2005-05-12	2005-09-19	1.2	Plegaderus dissectus (Erichsin 1839)
Zoophagus	HISTERIDAE	Abraeus perpusillus (Marsham 1802)	0	Drangedal - NOR	NOc1	59.439	9.1144	Anne Sverdrup-Thygeson	2004-05-19	2004-08-26	1.2	Abraeus perpusillus (Marsham 1802)
Zoophagus	HISTERIDAE	Plegaderus dissectus (Erichsin 1839)	0	Drangedal - NOR	NOc1	59.439	9.1144	Anne Sverdrup-Thygeson	2004-05-19	2004-08-26	1.2	Plegaderus dissectus (Erichsin 1839)
Zoophagus	HISTERIDAE	Abraeus perpusillus (Marsham 1802)	0	Drangedal - NOR	NOc2	59.439	9.1144	Anne Sverdrup-Thygeson	2004-05-19	2004-08-26	1.2	Abraeus perpusillus (Marsham 1802)
Zoophagus	HISTERIDAE	Plegaderus dissectus (Erichsin 1839)	0	Drangedal - NOR	NOc2	59.439	9.1144	Anne Sverdrup-Thygeson	2004-05-19	2004-08-26	1.2	Plegaderus dissectus (Erichsin 1839)
Zoophagus	HISTERIDAE	Abraeus perpusillus (Marsham 1802)	0	Drangedal - NOR	NOc3	59.439	9.1144	Anne Sverdrup-Thygeson	2004-05-19	2004-08-26	1.2	Abraeus perpusillus (Marsham 1802)
Zoophagus	HISTERIDAE	Plegaderus dissectus (Erichsin 1839)	0	Drangedal - NOR	NOc3	59.439	9.1144	Anne Sverdrup-Thygeson	2004-05-19	2004-08-26	1.2	Plegaderus dissectus (Erichsin 1839)
Zoophagus	HISTERIDAE	Abraeus perpusillus (Marsham 1802)	0	Drangedal - NOR	NOc4	59.439	9.1144	Anne Sverdrup-Thygeson	2004-05-19	2004-08-26	1.2	Abraeus perpusillus (Marsham 1802)
Zoophagus	HISTERIDAE	Plegaderus dissectus (Erichsin 1839)	0	Drangedal - NOR	NOc4	59.439	9.1144	Anne Sverdrup-Thygeson	2004-05-19	2004-08-26	1.2	Plegaderus dissectus (Erichsin 1839)
Zoophagus	HISTERIDAE	Abraeus perpusillus (Marsham 1802)	0	Drangedal - NOR	NOc5	59.439	9.1144	Anne Sverdrup-Thygeson	2004-05-19	2004-08-26	1.2	Abraeus perpusillus (Marsham 1802)
Zoophagus	HISTERIDAE	Plegaderus dissectus (Erichsin 1839)	0	Drangedal - NOR	NOc5	59.439	9.1144	Anne Sverdrup-Thygeson	2004-05-19	2004-08-26	1.2	Plegaderus dissectus (Erichsin 1839)
Zoophagus	HISTERIDAE	Abraeus perpusillus (Marsham 1802)	0	Drangedal - NOR	NOc6	59.439	9.1144	Anne Sverdrup-Thygeson	2004-05-19	2004-08-26	1.2	Abraeus perpusillus (Marsham 1802)
Zoophagus	HISTERIDAE	Plegaderus dissectus (Erichsin 1839)	0	Drangedal - NOR	NOc6	59.439	9.1144	Anne Sverdrup-Thygeson	2004-05-19	2004-08-26	1.2	Plegaderus dissectus (Erichsin 1839)
Zoophagus	HISTERIDAE	Abraeus perpusillus (Marsham 1802)	0	Drangedal - NOR	NOcSV1	59.439	9.1144	Anne Sverdrup-Thygeson	2004-05-19	2004-08-26	1.2	Abraeus perpusillus (Marsham 1802)
Zoophagus	HISTERIDAE	Plegaderus dissectus (Erichsin 1839)	0	Drangedal - NOR	NOcSV1	59.439	9.1144	Anne Sverdrup-Thygeson	2004-05-19	2004-08-26	1.2	Plegaderus dissectus (Erichsin 1839)
Zoophagus	HISTERIDAE	Abraeus perpusillus (Marsham 1802)	0	Drangedal - NOR	NOcSV2	59.439	9.1144	Anne Sverdrup-Thygeson	2004-05-19	2004-08-26	1.2	Abraeus perpusillus (Marsham 1802)
Zoophagus	HISTERIDAE	Plegaderus dissectus (Erichsin 1839)	0	Drangedal - NOR	NOcSV2	59.439	9.1144	Anne Sverdrup-Thygeson	2004-05-19	2004-08-26	1.2	Plegaderus dissectus (Erichsin 1839)
Zoophagus	HISTERIDAE	Abraeus perpusillus (Marsham 1802)	0	Drangedal - NOR	NOcSV3	59.439	9.1144	Anne Sverdrup-Thygeson	2004-05-19	2004-08-26	1.2	Abraeus perpusillus (Marsham 1802)
Zoophagus	HISTERIDAE	Plegaderus dissectus (Erichsin 1839)	0	Drangedal - NOR	NOcSV3	59.439	9.1144	Anne Sverdrup-Thygeson	2004-05-19	2004-08-26	1.2	Plegaderus dissectus (Erichsin 1839)
Zoophagus	HISTERIDAE	Abraeus perpusillus (Marsham 1802)	0	Drangedal - NOR	NOcSV4	59.439	9.1144	Anne Sverdrup-Thygeson	2004-05-19	2004-08-26	1.2	Abraeus perpusillus (Marsham 1802)
Zoophagus	HISTERIDAE	Plegaderus dissectus (Erichsin 1839)	0	Drangedal - NOR	NOcSV4	59.439	9.1144	Anne Sverdrup-Thygeson	2004-05-19	2004-08-26	1.2	Plegaderus dissectus (Erichsin 1839)
Zoophagus	HISTERIDAE	Abraeus perpusillus (Marsham 1802)	0	Hjorthagen - SWEDEN	SWa1	58.1632	15.4421	Nicklas Jansson	1994-05-01	1994-08-20	1.2	Abraeus perpusillus (Marsham 1802)
Zoophagus	HISTERIDAE	Plegaderus dissectus (Erichsin 1839)	0	Hjorthagen - SWEDEN	SWa1	58.1632	15.4421	Nicklas Jansson	1994-05-01	1994-08-20	1.2	Plegaderus dissectus (Erichsin 1839)
Zoophagus	HISTERIDAE	Abraeus perpusillus (Marsham 1802)	0	Hjorthagen - SWEDEN	SWa10	58.1632	15.4421	Nicklas Jansson	1994-05-01	1994-08-20	1.2	Abraeus perpusillus (Marsham 1802)
Zoophagus	HISTERIDAE	Plegaderus dissectus (Erichsin 1839)	0	Hjorthagen - SWEDEN	SWa10	58.1632	15.4421	Nicklas Jansson	1994-05-01	1994-08-20	1.2	Plegaderus dissectus (Erichsin 1839)
Zoophagus	HISTERIDAE	Abraeus perpusillus (Marsham 1802)	0	Hjorthagen - SWEDEN	SWa2	58.1632	15.4421	Nicklas Jansson	1994-05-01	1994-08-20	1.2	Abraeus perpusillus (Marsham 1802)
Zoophagus	HISTERIDAE	Plegaderus dissectus (Erichsin 1839)	0	Hjorthagen - SWEDEN	SWa2	58.1632	15.4421	Nicklas Jansson	1994-05-01	1994-08-20	1.2	Plegaderus dissectus (Erichsin 1839)
Zoophagus	HISTERIDAE	Abraeus perpusillus (Marsham 1802)	0	Hjorthagen - SWEDEN	SWa3	58.1632	15.4421	Nicklas Jansson	1994-05-01	1994-08-20	1.2	Abraeus perpusillus (Marsham 1802)
Zoophagus	HISTERIDAE	Plegaderus dissectus (Erichsin 1839)	0	Hjorthagen - SWEDEN	SWa3	58.1632	15.4421	Nicklas Jansson	1994-05-01	1994-08-20	1.2	Plegaderus dissectus (Erichsin 1839)
Zoophagus	HISTERIDAE	Abraeus perpusillus (Marsham 1802)	0	Hjorthagen - SWEDEN	SWa4	58.1632	15.4421	Nicklas Jansson	1994-05-01	1994-08-20	1.2	Abraeus perpusillus (Marsham 1802)
Zoophagus	HISTERIDAE	Plegaderus dissectus (Erichsin 1839)	0	Hjorthagen - SWEDEN	SWa4	58.1632	15.4421	Nicklas Jansson	1994-05-01	1994-08-20	1.2	Plegaderus dissectus (Erichsin 1839)
Zoophagus	HISTERIDAE	Abraeus perpusillus (Marsham 1802)	0	Hjorthagen - SWEDEN	SWa5	58.1632	15.4421	Nicklas Jansson	1994-05-01	1994-08-20	1.2	Abraeus perpusillus (Marsham 1802)
Zoophagus	HISTERIDAE	Plegaderus dissectus (Erichsin 1839)	0	Hjorthagen - SWEDEN	SWa5	58.1632	15.4421	Nicklas Jansson	1994-05-01	1994-08-20	1.2	Plegaderus dissectus (Erichsin 1839)
Zoophagus	HISTERIDAE	Abraeus perpusillus (Marsham 1802)	0	Hjorthagen - SWEDEN	SWa6	58.1632	15.4421	Nicklas Jansson	1994-05-01	1994-08-20	1.2	Abraeus perpusillus (Marsham 1802)
Zoophagus	HISTERIDAE	Plegaderus dissectus (Erichsin 1839)	0	Hjorthagen - SWEDEN	SWa6	58.1632	15.4421	Nicklas Jansson	1994-05-01	1994-08-20	1.2	Plegaderus dissectus (Erichsin 1839)
Zoophagus	HISTERIDAE	Abraeus perpusillus (Marsham 1802)	0	Hjorthagen - SWEDEN	SWa7	58.1632	15.4421	Nicklas Jansson	1994-05-01	1994-08-20	1.2	Abraeus perpusillus (Marsham 1802)
Zoophagus	HISTERIDAE	Plegaderus dissectus (Erichsin 1839)	0	Hjorthagen - SWEDEN	SWa7	58.1632	15.4421	Nicklas Jansson	1994-05-01	1994-08-20	1.2	Plegaderus dissectus (Erichsin 1839)
Zoophagus	HISTERIDAE	Abraeus perpusillus (Marsham 1802)	0	Hjorthagen - SWEDEN	SWa8	58.1632	15.4421	Nicklas Jansson	1994-05-01	1994-08-20	1.2	Abraeus perpusillus (Marsham 1802)
Zoophagus	HISTERIDAE	Plegaderus dissectus (Erichsin 1839)	0	Hjorthagen - SWEDEN	SWa8	58.1632	15.4421	Nicklas Jansson	1994-05-01	1994-08-20	1.2	Plegaderus dissectus (Erichsin 1839)
Zoophagus	HISTERIDAE	Abraeus perpusillus (Marsham 1802)	0	Hjorthagen - SWEDEN	SWa9	58.1632	15.4421	Nicklas Jansson	1994-05-01	1994-08-20	1.2	Abraeus perpusillus (Marsham 1802)
Zoophagus	HISTERIDAE	Plegaderus dissectus (Erichsin 1839)	0	Hjorthagen - SWEDEN	SWa9	58.1632	15.4421	Nicklas Jansson	1994-05-01	1994-08-20	1.2	Plegaderus dissectus (Erichsin 1839)
Zoophagus	HISTERIDAE	Abraeus perpusillus (Marsham 1802)	0	MalmÃ¶landet - SWE	SWb1	58.3852	16.1541	Nicklas Jansson	2001-05-10	2001-08-30	1.2	Abraeus perpusillus (Marsham 1802)
Zoophagus	HISTERIDAE	Plegaderus dissectus (Erichsin 1839)	0	MalmÃ¶landet - SWE	SWb1	58.3852	16.1541	Nicklas Jansson	2001-05-10	2001-08-30	1.2	Plegaderus dissectus (Erichsin 1839)
Zoophagus	HISTERIDAE	Abraeus perpusillus (Marsham 1802)	0	MalmÃ¶landet - SWE	SWb10	58.3852	16.1541	Nicklas Jansson	2001-05-10	2001-08-30	1.2	Abraeus perpusillus (Marsham 1802)
Zoophagus	HISTERIDAE	Plegaderus dissectus (Erichsin 1839)	0	MalmÃ¶landet - SWE	SWb10	58.3852	16.1541	Nicklas Jansson	2001-05-10	2001-08-30	1.2	Plegaderus dissectus (Erichsin 1839)
Zoophagus	HISTERIDAE	Abraeus perpusillus (Marsham 1802)	0	MalmÃ¶landet - SWE	SWb2	58.3852	16.1541	Nicklas Jansson	2001-05-10	2001-08-30	1.2	Abraeus perpusillus (Marsham 1802)
Zoophagus	HISTERIDAE	Plegaderus dissectus (Erichsin 1839)	0	MalmÃ¶landet - SWE	SWb2	58.3852	16.1541	Nicklas Jansson	2001-05-10	2001-08-30	1.2	Plegaderus dissectus (Erichsin 1839)
Zoophagus	HISTERIDAE	Abraeus perpusillus (Marsham 1802)	0	MalmÃ¶landet - SWE	SWb3	58.3852	16.1541	Nicklas Jansson	2001-05-10	2001-08-30	1.2	Abraeus perpusillus (Marsham 1802)
Zoophagus	HISTERIDAE	Plegaderus dissectus (Erichsin 1839)	0	MalmÃ¶landet - SWE	SWb3	58.3852	16.1541	Nicklas Jansson	2001-05-10	2001-08-30	1.2	Plegaderus dissectus (Erichsin 1839)
Zoophagus	HISTERIDAE	Abraeus perpusillus (Marsham 1802)	0	MalmÃ¶landet - SWE	SWb4	58.3852	16.1541	Nicklas Jansson	2001-05-10	2001-08-30	1.2	Abraeus perpusillus (Marsham 1802)
Zoophagus	HISTERIDAE	Plegaderus dissectus (Erichsin 1839)	0	MalmÃ¶landet - SWE	SWb4	58.3852	16.1541	Nicklas Jansson	2001-05-10	2001-08-30	1.2	Plegaderus dissectus (Erichsin 1839)
Zoophagus	HISTERIDAE	Abraeus perpusillus (Marsham 1802)	0	MalmÃ¶landet - SWE	SWb5	58.3852	16.1541	Nicklas Jansson	2001-05-10	2001-08-30	1.2	Abraeus perpusillus (Marsham 1802)
Zoophagus	HISTERIDAE	Plegaderus dissectus (Erichsin 1839)	0	MalmÃ¶landet - SWE	SWb5	58.3852	16.1541	Nicklas Jansson	2001-05-10	2001-08-30	1.2	Plegaderus dissectus (Erichsin 1839)
Zoophagus	HISTERIDAE	Abraeus perpusillus (Marsham 1802)	0	MalmÃ¶landet - SWE	SWb6	58.3852	16.1541	Nicklas Jansson	2001-05-10	2001-08-30	1.2	Abraeus perpusillus (Marsham 1802)
Zoophagus	HISTERIDAE	Plegaderus dissectus (Erichsin 1839)	0	MalmÃ¶landet - SWE	SWb6	58.3852	16.1541	Nicklas Jansson	2001-05-10	2001-08-30	1.2	Plegaderus dissectus (Erichsin 1839)
Zoophagus	HISTERIDAE	Abraeus perpusillus (Marsham 1802)	0	MalmÃ¶landet - SWE	SWb7	58.3852	16.1541	Nicklas Jansson	2001-05-10	2001-08-30	1.2	Abraeus perpusillus (Marsham 1802)
Zoophagus	HISTERIDAE	Plegaderus dissectus (Erichsin 1839)	0	MalmÃ¶landet - SWE	SWb7	58.3852	16.1541	Nicklas Jansson	2001-05-10	2001-08-30	1.2	Plegaderus dissectus (Erichsin 1839)
Zoophagus	HISTERIDAE	Abraeus perpusillus (Marsham 1802)	0	MalmÃ¶landet - SWE	SWb8	58.3852	16.1541	Nicklas Jansson	2001-05-10	2001-08-30	1.2	Abraeus perpusillus (Marsham 1802)
Zoophagus	HISTERIDAE	Plegaderus dissectus (Erichsin 1839)	0	MalmÃ¶landet - SWE	SWb8	58.3852	16.1541	Nicklas Jansson	2001-05-10	2001-08-30	1.2	Plegaderus dissectus (Erichsin 1839)
Zoophagus	HISTERIDAE	Abraeus perpusillus (Marsham 1802)	0	MalmÃ¶landet - SWE	SWb9	58.3852	16.1541	Nicklas Jansson	2001-05-10	2001-08-30	1.2	Abraeus perpusillus (Marsham 1802)
Zoophagus	HISTERIDAE	Plegaderus dissectus (Erichsin 1839)	0	MalmÃ¶landet - SWE	SWb9	58.3852	16.1541	Nicklas Jansson	2001-05-10	2001-08-30	1.2	Plegaderus dissectus (Erichsin 1839)
Zoophagus	HISTERIDAE	Abraeus perpusillus (Marsham 1802)	0	KungsÃ¶r - SWE	SWc1	59.2653	16.444	Nicklas Jansson	1996-05-10	1996-08-20	1.2	Abraeus perpusillus (Marsham 1802)
Zoophagus	HISTERIDAE	Plegaderus dissectus (Erichsin 1839)	0	KungsÃ¶r - SWE	SWc1	59.2653	16.444	Nicklas Jansson	1996-05-10	1996-08-20	1.2	Plegaderus dissectus (Erichsin 1839)
Zoophagus	HISTERIDAE	Abraeus perpusillus (Marsham 1802)	0	KungsÃ¶r - SWE	SWc10	59.2653	16.444	Nicklas Jansson	1996-05-10	1996-08-20	1.2	Abraeus perpusillus (Marsham 1802)
Zoophagus	HISTERIDAE	Plegaderus dissectus (Erichsin 1839)	0	KungsÃ¶r - SWE	SWc10	59.2653	16.444	Nicklas Jansson	1996-05-10	1996-08-20	1.2	Plegaderus dissectus (Erichsin 1839)
Zoophagus	HISTERIDAE	Abraeus perpusillus (Marsham 1802)	0	KungsÃ¶r - SWE	SWc2	59.2653	16.444	Nicklas Jansson	1996-05-10	1996-08-20	1.2	Abraeus perpusillus (Marsham 1802)
Zoophagus	HISTERIDAE	Plegaderus dissectus (Erichsin 1839)	0	KungsÃ¶r - SWE	SWc2	59.2653	16.444	Nicklas Jansson	1996-05-10	1996-08-20	1.2	Plegaderus dissectus (Erichsin 1839)
Zoophagus	HISTERIDAE	Abraeus perpusillus (Marsham 1802)	0	KungsÃ¶r - SWE	SWc3	59.2653	16.444	Nicklas Jansson	1996-05-10	1996-08-20	1.2	Abraeus perpusillus (Marsham 1802)
Zoophagus	HISTERIDAE	Plegaderus dissectus (Erichsin 1839)	0	KungsÃ¶r - SWE	SWc3	59.2653	16.444	Nicklas Jansson	1996-05-10	1996-08-20	1.2	Plegaderus dissectus (Erichsin 1839)
Zoophagus	HISTERIDAE	Abraeus perpusillus (Marsham 1802)	0	KungsÃ¶r - SWE	SWc4	59.2653	16.444	Nicklas Jansson	1996-05-10	1996-08-20	1.2	Abraeus perpusillus (Marsham 1802)
Zoophagus	HISTERIDAE	Plegaderus dissectus (Erichsin 1839)	0	KungsÃ¶r - SWE	SWc4	59.2653	16.444	Nicklas Jansson	1996-05-10	1996-08-20	1.2	Plegaderus dissectus (Erichsin 1839)
Zoophagus	HISTERIDAE	Abraeus perpusillus (Marsham 1802)	0	KungsÃ¶r - SWE	SWc5	59.2653	16.444	Nicklas Jansson	1996-05-10	1996-08-20	1.2	Abraeus perpusillus (Marsham 1802)
Zoophagus	HISTERIDAE	Plegaderus dissectus (Erichsin 1839)	0	KungsÃ¶r - SWE	SWc5	59.2653	16.444	Nicklas Jansson	1996-05-10	1996-08-20	1.2	Plegaderus dissectus (Erichsin 1839)
Zoophagus	HISTERIDAE	Abraeus perpusillus (Marsham 1802)	0	KungsÃ¶r - SWE	SWc6	59.2653	16.444	Nicklas Jansson	1996-05-10	1996-08-20	1.2	Abraeus perpusillus (Marsham 1802)
Zoophagus	HISTERIDAE	Plegaderus dissectus (Erichsin 1839)	0	KungsÃ¶r - SWE	SWc6	59.2653	16.444	Nicklas Jansson	1996-05-10	1996-08-20	1.2	Plegaderus dissectus (Erichsin 1839)
Zoophagus	HISTERIDAE	Abraeus perpusillus (Marsham 1802)	0	KungsÃ¶r - SWE	SWc7	59.2653	16.444	Nicklas Jansson	1996-05-10	1996-08-20	1.2	Abraeus perpusillus (Marsham 1802)
Zoophagus	HISTERIDAE	Plegaderus dissectus (Erichsin 1839)	0	KungsÃ¶r - SWE	SWc7	59.2653	16.444	Nicklas Jansson	1996-05-10	1996-08-20	1.2	Plegaderus dissectus (Erichsin 1839)
Zoophagus	HISTERIDAE	Abraeus perpusillus (Marsham 1802)	0	KungsÃ¶r - SWE	SWc8	59.2653	16.444	Nicklas Jansson	1996-05-10	1996-08-20	1.2	Abraeus perpusillus (Marsham 1802)
Zoophagus	HISTERIDAE	Plegaderus dissectus (Erichsin 1839)	0	KungsÃ¶r - SWE	SWc8	59.2653	16.444	Nicklas Jansson	1996-05-10	1996-08-20	1.2	Plegaderus dissectus (Erichsin 1839)
Zoophagus	HISTERIDAE	Abraeus perpusillus (Marsham 1802)	0	KungsÃ¶r - SWE	SWc9	59.2653	16.444	Nicklas Jansson	1996-05-10	1996-08-20	1.2	Abraeus perpusillus (Marsham 1802)
Zoophagus	HISTERIDAE	Plegaderus dissectus (Erichsin 1839)	0	KungsÃ¶r - SWE	SWc9	59.2653	16.444	Nicklas Jansson	1996-05-10	1996-08-20	1.2	Plegaderus dissectus (Erichsin 1839)
Zoophagus	HISTERIDAE	Abraeus perpusillus (Marsham 1802)	0	Grebo - SWE	SWd1	58.1731	15.512	Nicklas Jansson	1994-05-01	1994-08-20	1.2	Abraeus perpusillus (Marsham 1802)
Zoophagus	HISTERIDAE	Plegaderus dissectus (Erichsin 1839)	0	Grebo - SWE	SWd1	58.1731	15.512	Nicklas Jansson	1994-05-01	1994-08-20	1.2	Plegaderus dissectus (Erichsin 1839)
Zoophagus	HISTERIDAE	Abraeus perpusillus (Marsham 1802)	0	Grebo - SWE	SWd10	58.1731	15.512	Nicklas Jansson	1994-05-01	1994-08-20	1.2	Abraeus perpusillus (Marsham 1802)
Zoophagus	HISTERIDAE	Plegaderus dissectus (Erichsin 1839)	0	Grebo - SWE	SWd10	58.1731	15.512	Nicklas Jansson	1994-05-01	1994-08-20	1.2	Plegaderus dissectus (Erichsin 1839)
Zoophagus	HISTERIDAE	Abraeus perpusillus (Marsham 1802)	0	Grebo - SWE	SWd2	58.1731	15.512	Nicklas Jansson	1994-05-01	1994-08-20	1.2	Abraeus perpusillus (Marsham 1802)
Zoophagus	HISTERIDAE	Plegaderus dissectus (Erichsin 1839)	0	Grebo - SWE	SWd2	58.1731	15.512	Nicklas Jansson	1994-05-01	1994-08-20	1.2	Plegaderus dissectus (Erichsin 1839)
Zoophagus	HISTERIDAE	Abraeus perpusillus (Marsham 1802)	0	Grebo - SWE	SWd3	58.1731	15.512	Nicklas Jansson	1994-05-01	1994-08-20	1.2	Abraeus perpusillus (Marsham 1802)
Zoophagus	HISTERIDAE	Plegaderus dissectus (Erichsin 1839)	0	Grebo - SWE	SWd3	58.1731	15.512	Nicklas Jansson	1994-05-01	1994-08-20	1.2	Plegaderus dissectus (Erichsin 1839)
Zoophagus	HISTERIDAE	Abraeus perpusillus (Marsham 1802)	0	Grebo - SWE	SWd4	58.1731	15.512	Nicklas Jansson	1994-05-01	1994-08-20	1.2	Abraeus perpusillus (Marsham 1802)
Zoophagus	HISTERIDAE	Plegaderus dissectus (Erichsin 1839)	0	Grebo - SWE	SWd4	58.1731	15.512	Nicklas Jansson	1994-05-01	1994-08-20	1.2	Plegaderus dissectus (Erichsin 1839)
Zoophagus	HISTERIDAE	Abraeus perpusillus (Marsham 1802)	0	Grebo - SWE	SWd5	58.1731	15.512	Nicklas Jansson	1994-05-01	1994-08-20	1.2	Abraeus perpusillus (Marsham 1802)
Zoophagus	HISTERIDAE	Plegaderus dissectus (Erichsin 1839)	0	Grebo - SWE	SWd5	58.1731	15.512	Nicklas Jansson	1994-05-01	1994-08-20	1.2	Plegaderus dissectus (Erichsin 1839)
Zoophagus	HISTERIDAE	Abraeus perpusillus (Marsham 1802)	0	Grebo - SWE	SWd6	58.1731	15.512	Nicklas Jansson	1994-05-01	1994-08-20	1.2	Abraeus perpusillus (Marsham 1802)
Zoophagus	HISTERIDAE	Plegaderus dissectus (Erichsin 1839)	0	Grebo - SWE	SWd6	58.1731	15.512	Nicklas Jansson	1994-05-01	1994-08-20	1.2	Plegaderus dissectus (Erichsin 1839)
Zoophagus	HISTERIDAE	Abraeus perpusillus (Marsham 1802)	0	Grebo - SWE	SWd7	58.1731	15.512	Nicklas Jansson	1994-05-01	1994-08-20	1.2	Abraeus perpusillus (Marsham 1802)
Zoophagus	HISTERIDAE	Plegaderus dissectus (Erichsin 1839)	0	Grebo - SWE	SWd7	58.1731	15.512	Nicklas Jansson	1994-05-01	1994-08-20	1.2	Plegaderus dissectus (Erichsin 1839)
Zoophagus	HISTERIDAE	Abraeus perpusillus (Marsham 1802)	0	Grebo - SWE	SWd8	58.1731	15.512	Nicklas Jansson	1994-05-01	1994-08-20	1.2	Abraeus perpusillus (Marsham 1802)
Zoophagus	HISTERIDAE	Plegaderus dissectus (Erichsin 1839)	0	Grebo - SWE	SWd8	58.1731	15.512	Nicklas Jansson	1994-05-01	1994-08-20	1.2	Plegaderus dissectus (Erichsin 1839)
Zoophagus	HISTERIDAE	Abraeus perpusillus (Marsham 1802)	0	Grebo - SWE	SWd9	58.1731	15.512	Nicklas Jansson	1994-05-01	1994-08-20	1.2	Abraeus perpusillus (Marsham 1802)
Zoophagus	HISTERIDAE	Plegaderus dissectus (Erichsin 1839)	0	Grebo - SWE	SWd9	58.1731	15.512	Nicklas Jansson	1994-05-01	1994-08-20	1.2	Plegaderus dissectus (Erichsin 1839)
Zoophagus	HISTERIDAE	Abraeus perpusillus (Marsham 1802)	0	Ida montain - TUR	TUa1	39.415	26.565	Tuba Ã–ncul Abagil, Nicklas Jansson	2011-04-01	2011-09-10	1.2	Abraeus perpusillus (Marsham 1802)
Zoophagus	HISTERIDAE	Plegaderus dissectus (Erichsin 1839)	0	Ida montain - TUR	TUa1	39.415	26.565	Tuba Ã–ncul Abagil, Nicklas Jansson	2011-04-01	2011-09-10	1.2	Plegaderus dissectus (Erichsin 1839)
Zoophagus	HISTERIDAE	Abraeus perpusillus (Marsham 1802)	0	Ida montain - TUR	TUa10	39.415	26.565	Tuba Ã–ncul Abagil, Nicklas Jansson	2011-04-01	2011-09-10	1.2	Abraeus perpusillus (Marsham 1802)
Zoophagus	HISTERIDAE	Plegaderus dissectus (Erichsin 1839)	0	Ida montain - TUR	TUa10	39.415	26.565	Tuba Ã–ncul Abagil, Nicklas Jansson	2011-04-01	2011-09-10	1.2	Plegaderus dissectus (Erichsin 1839)
Zoophagus	HISTERIDAE	Abraeus perpusillus (Marsham 1802)	0	Ida montain - TUR	TUa2	39.415	26.565	Tuba Ã–ncul Abagil, Nicklas Jansson	2011-04-01	2011-09-10	1.2	Abraeus perpusillus (Marsham 1802)
Zoophagus	HISTERIDAE	Plegaderus dissectus (Erichsin 1839)	0	Ida montain - TUR	TUa2	39.415	26.565	Tuba Ã–ncul Abagil, Nicklas Jansson	2011-04-01	2011-09-10	1.2	Plegaderus dissectus (Erichsin 1839)
Zoophagus	HISTERIDAE	Abraeus perpusillus (Marsham 1802)	0	Ida montain - TUR	TUa3	39.415	26.565	Tuba Ã–ncul Abagil, Nicklas Jansson	2011-04-01	2011-09-10	1.2	Abraeus perpusillus (Marsham 1802)
Zoophagus	HISTERIDAE	Plegaderus dissectus (Erichsin 1839)	0	Ida montain - TUR	TUa3	39.415	26.565	Tuba Ã–ncul Abagil, Nicklas Jansson	2011-04-01	2011-09-10	1.2	Plegaderus dissectus (Erichsin 1839)
Zoophagus	HISTERIDAE	Abraeus perpusillus (Marsham 1802)	0	Ida montain - TUR	TUa4	39.415	26.565	Tuba Ã–ncul Abagil, Nicklas Jansson	2011-04-01	2011-09-10	1.2	Abraeus perpusillus (Marsham 1802)
Zoophagus	HISTERIDAE	Plegaderus dissectus (Erichsin 1839)	0	Ida montain - TUR	TUa4	39.415	26.565	Tuba Ã–ncul Abagil, Nicklas Jansson	2011-04-01	2011-09-10	1.2	Plegaderus dissectus (Erichsin 1839)
Zoophagus	HISTERIDAE	Abraeus perpusillus (Marsham 1802)	0	Ida montain - TUR	TUa5	39.415	26.565	Tuba Ã–ncul Abagil, Nicklas Jansson	2011-04-01	2011-09-10	1.2	Abraeus perpusillus (Marsham 1802)
Zoophagus	HISTERIDAE	Plegaderus dissectus (Erichsin 1839)	0	Ida montain - TUR	TUa5	39.415	26.565	Tuba Ã–ncul Abagil, Nicklas Jansson	2011-04-01	2011-09-10	1.2	Plegaderus dissectus (Erichsin 1839)
Zoophagus	HISTERIDAE	Abraeus perpusillus (Marsham 1802)	0	Ida montain - TUR	TUa6	39.415	26.565	Tuba Ã–ncul Abagil, Nicklas Jansson	2011-04-01	2011-09-10	1.2	Abraeus perpusillus (Marsham 1802)
Zoophagus	HISTERIDAE	Plegaderus dissectus (Erichsin 1839)	0	Ida montain - TUR	TUa6	39.415	26.565	Tuba Ã–ncul Abagil, Nicklas Jansson	2011-04-01	2011-09-10	1.2	Plegaderus dissectus (Erichsin 1839)
Zoophagus	HISTERIDAE	Abraeus perpusillus (Marsham 1802)	0	Ida montain - TUR	TUa7	39.415	26.565	Tuba Ã–ncul Abagil, Nicklas Jansson	2011-04-01	2011-09-10	1.2	Abraeus perpusillus (Marsham 1802)
Zoophagus	HISTERIDAE	Plegaderus dissectus (Erichsin 1839)	0	Ida montain - TUR	TUa7	39.415	26.565	Tuba Ã–ncul Abagil, Nicklas Jansson	2011-04-01	2011-09-10	1.2	Plegaderus dissectus (Erichsin 1839)
Zoophagus	HISTERIDAE	Abraeus perpusillus (Marsham 1802)	0	Ida montain - TUR	TUa8	39.415	26.565	Tuba Ã–ncul Abagil, Nicklas Jansson	2011-04-01	2011-09-10	1.2	Abraeus perpusillus (Marsham 1802)
Zoophagus	HISTERIDAE	Plegaderus dissectus (Erichsin 1839)	0	Ida montain - TUR	TUa8	39.415	26.565	Tuba Ã–ncul Abagil, Nicklas Jansson	2011-04-01	2011-09-10	1.2	Plegaderus dissectus (Erichsin 1839)
Zoophagus	HISTERIDAE	Abraeus perpusillus (Marsham 1802)	0	Ida montain - TUR	TUa9	39.415	26.565	Tuba Ã–ncul Abagil, Nicklas Jansson	2011-04-01	2011-09-10	1.2	Abraeus perpusillus (Marsham 1802)
Zoophagus	HISTERIDAE	Plegaderus dissectus (Erichsin 1839)	0	Ida montain - TUR	TUa9	39.415	26.565	Tuba Ã–ncul Abagil, Nicklas Jansson	2011-04-01	2011-09-10	1.2	Plegaderus dissectus (Erichsin 1839)
Zoophagus	HISTERIDAE	Abraeus perpusillus (Marsham 1802)	0	Adiyaman - TUR	TUb1	37.5545	38.2803	Mustafa Coskun; Tamer Kayis, Nicklas Jansson	2011-04-05	2011-09-10	1.2	Abraeus perpusillus (Marsham 1802)
Zoophagus	HISTERIDAE	Plegaderus dissectus (Erichsin 1839)	0	Adiyaman - TUR	TUb1	37.5545	38.2803	Mustafa Coskun; Tamer Kayis, Nicklas Jansson	2011-04-05	2011-09-10	1.2	Plegaderus dissectus (Erichsin 1839)
Zoophagus	HISTERIDAE	Abraeus perpusillus (Marsham 1802)	0	Adiyaman - TUR	TUb10	37.5545	38.2803	Mustafa Coskun; Tamer Kayis, Nicklas Jansson	2011-04-05	2011-09-10	1.2	Abraeus perpusillus (Marsham 1802)
Zoophagus	HISTERIDAE	Plegaderus dissectus (Erichsin 1839)	0	Adiyaman - TUR	TUb10	37.5545	38.2803	Mustafa Coskun; Tamer Kayis, Nicklas Jansson	2011-04-05	2011-09-10	1.2	Plegaderus dissectus (Erichsin 1839)
Zoophagus	HISTERIDAE	Abraeus perpusillus (Marsham 1802)	0	Adiyaman - TUR	TUb2	37.5545	38.2803	Mustafa Coskun; Tamer Kayis, Nicklas Jansson	2011-04-05	2011-09-10	1.2	Abraeus perpusillus (Marsham 1802)
Zoophagus	HISTERIDAE	Plegaderus dissectus (Erichsin 1839)	0	Adiyaman - TUR	TUb2	37.5545	38.2803	Mustafa Coskun; Tamer Kayis, Nicklas Jansson	2011-04-05	2011-09-10	1.2	Plegaderus dissectus (Erichsin 1839)
Zoophagus	HISTERIDAE	Abraeus perpusillus (Marsham 1802)	0	Adiyaman - TUR	TUb3	37.5545	38.2803	Mustafa Coskun; Tamer Kayis, Nicklas Jansson	2011-04-05	2011-09-10	1.2	Abraeus perpusillus (Marsham 1802)
Zoophagus	HISTERIDAE	Plegaderus dissectus (Erichsin 1839)	0	Adiyaman - TUR	TUb3	37.5545	38.2803	Mustafa Coskun; Tamer Kayis, Nicklas Jansson	2011-04-05	2011-09-10	1.2	Plegaderus dissectus (Erichsin 1839)
Zoophagus	HISTERIDAE	Abraeus perpusillus (Marsham 1802)	0	Adiyaman - TUR	TUb4	37.5545	38.2803	Mustafa Coskun; Tamer Kayis, Nicklas Jansson	2011-04-05	2011-09-10	1.2	Abraeus perpusillus (Marsham 1802)
Zoophagus	HISTERIDAE	Plegaderus dissectus (Erichsin 1839)	0	Adiyaman - TUR	TUb4	37.5545	38.2803	Mustafa Coskun; Tamer Kayis, Nicklas Jansson	2011-04-05	2011-09-10	1.2	Plegaderus dissectus (Erichsin 1839)
Zoophagus	HISTERIDAE	Abraeus perpusillus (Marsham 1802)	0	Adiyaman - TUR	TUb5	37.5545	38.2803	Mustafa Coskun; Tamer Kayis, Nicklas Jansson	2011-04-05	2011-09-10	1.2	Abraeus perpusillus (Marsham 1802)
Zoophagus	HISTERIDAE	Plegaderus dissectus (Erichsin 1839)	0	Adiyaman - TUR	TUb5	37.5545	38.2803	Mustafa Coskun; Tamer Kayis, Nicklas Jansson	2011-04-05	2011-09-10	1.2	Plegaderus dissectus (Erichsin 1839)
Zoophagus	HISTERIDAE	Abraeus perpusillus (Marsham 1802)	0	Adiyaman - TUR	TUb6	37.5545	38.2803	Mustafa Coskun; Tamer Kayis, Nicklas Jansson	2011-04-05	2011-09-10	1.2	Abraeus perpusillus (Marsham 1802)
Zoophagus	HISTERIDAE	Plegaderus dissectus (Erichsin 1839)	0	Adiyaman - TUR	TUb6	37.5545	38.2803	Mustafa Coskun; Tamer Kayis, Nicklas Jansson	2011-04-05	2011-09-10	1.2	Plegaderus dissectus (Erichsin 1839)
Zoophagus	HISTERIDAE	Abraeus perpusillus (Marsham 1802)	0	Adiyaman - TUR	TUb7	37.5545	38.2803	Mustafa Coskun; Tamer Kayis, Nicklas Jansson	2011-04-05	2011-09-10	1.2	Abraeus perpusillus (Marsham 1802)
Zoophagus	HISTERIDAE	Plegaderus dissectus (Erichsin 1839)	0	Adiyaman - TUR	TUb7	37.5545	38.2803	Mustafa Coskun; Tamer Kayis, Nicklas Jansson	2011-04-05	2011-09-10	1.2	Plegaderus dissectus (Erichsin 1839)
Zoophagus	HISTERIDAE	Abraeus perpusillus (Marsham 1802)	0	Adiyaman - TUR	TUb8	37.5545	38.2803	Mustafa Coskun; Tamer Kayis, Nicklas Jansson	2011-04-05	2011-09-10	1.2	Abraeus perpusillus (Marsham 1802)
Zoophagus	HISTERIDAE	Plegaderus dissectus (Erichsin 1839)	0	Adiyaman - TUR	TUb8	37.5545	38.2803	Mustafa Coskun; Tamer Kayis, Nicklas Jansson	2011-04-05	2011-09-10	1.2	Plegaderus dissectus (Erichsin 1839)
Zoophagus	HISTERIDAE	Abraeus perpusillus (Marsham 1802)	0	Adiyaman - TUR	TUb9	37.5545	38.2803	Mustafa Coskun; Tamer Kayis, Nicklas Jansson	2011-04-05	2011-09-10	1.2	Abraeus perpusillus (Marsham 1802)
Zoophagus	HISTERIDAE	Plegaderus dissectus (Erichsin 1839)	0	Adiyaman - TUR	TUb9	37.5545	38.2803	Mustafa Coskun; Tamer Kayis, Nicklas Jansson	2011-04-05	2011-09-10	1.2	Plegaderus dissectus (Erichsin 1839)
Zoophagus	HISTERIDAE	Abraeus perpusillus (Marsham 1802)	0	Erdemli - TUR	TUc1	36.4239	34.0958	Mustafa Coskun, Tamer Kayis, Nicklas Jansson	2005-04-20	2005-08-11	1.2	Abraeus perpusillus (Marsham 1802)
Zoophagus	HISTERIDAE	Plegaderus dissectus (Erichsin 1839)	0	Erdemli - TUR	TUc1	36.4239	34.0958	Mustafa Coskun, Tamer Kayis, Nicklas Jansson	2005-04-20	2005-08-11	1.2	Plegaderus dissectus (Erichsin 1839)
Zoophagus	HISTERIDAE	Abraeus perpusillus (Marsham 1802)	0	Erdemli - TUR	TUc10	36.4239	34.0958	Mustafa Coskun, Tamer Kayis, Nicklas Jansson	2005-04-20	2005-08-11	1.2	Abraeus perpusillus (Marsham 1802)
Zoophagus	HISTERIDAE	Plegaderus dissectus (Erichsin 1839)	0	Erdemli - TUR	TUc10	36.4239	34.0958	Mustafa Coskun, Tamer Kayis, Nicklas Jansson	2005-04-20	2005-08-11	1.2	Plegaderus dissectus (Erichsin 1839)
Zoophagus	HISTERIDAE	Abraeus perpusillus (Marsham 1802)	0	Erdemli - TUR	TUc2	36.4239	34.0958	Mustafa Coskun, Tamer Kayis, Nicklas Jansson	2005-04-20	2005-08-11	1.2	Abraeus perpusillus (Marsham 1802)
Zoophagus	HISTERIDAE	Plegaderus dissectus (Erichsin 1839)	0	Erdemli - TUR	TUc2	36.4239	34.0958	Mustafa Coskun, Tamer Kayis, Nicklas Jansson	2005-04-20	2005-08-11	1.2	Plegaderus dissectus (Erichsin 1839)
Zoophagus	HISTERIDAE	Abraeus perpusillus (Marsham 1802)	0	Erdemli - TUR	TUc3	36.4239	34.0958	Mustafa Coskun, Tamer Kayis, Nicklas Jansson	2005-04-20	2005-08-11	1.2	Abraeus perpusillus (Marsham 1802)
Zoophagus	HISTERIDAE	Plegaderus dissectus (Erichsin 1839)	0	Erdemli - TUR	TUc3	36.4239	34.0958	Mustafa Coskun, Tamer Kayis, Nicklas Jansson	2005-04-20	2005-08-11	1.2	Plegaderus dissectus (Erichsin 1839)
Zoophagus	HISTERIDAE	Abraeus perpusillus (Marsham 1802)	0	Erdemli - TUR	TUc4	36.4239	34.0958	Mustafa Coskun, Tamer Kayis, Nicklas Jansson	2005-04-20	2005-08-11	1.2	Abraeus perpusillus (Marsham 1802)
Zoophagus	HISTERIDAE	Plegaderus dissectus (Erichsin 1839)	0	Erdemli - TUR	TUc4	36.4239	34.0958	Mustafa Coskun, Tamer Kayis, Nicklas Jansson	2005-04-20	2005-08-11	1.2	Plegaderus dissectus (Erichsin 1839)
Zoophagus	HISTERIDAE	Abraeus perpusillus (Marsham 1802)	0	Erdemli - TUR	TUc5	36.4239	34.0958	Mustafa Coskun, Tamer Kayis, Nicklas Jansson	2005-04-20	2005-08-11	1.2	Abraeus perpusillus (Marsham 1802)
Zoophagus	HISTERIDAE	Plegaderus dissectus (Erichsin 1839)	0	Erdemli - TUR	TUc5	36.4239	34.0958	Mustafa Coskun, Tamer Kayis, Nicklas Jansson	2005-04-20	2005-08-11	1.2	Plegaderus dissectus (Erichsin 1839)
Zoophagus	HISTERIDAE	Abraeus perpusillus (Marsham 1802)	0	Erdemli - TUR	TUc6	36.4239	34.0958	Mustafa Coskun, Tamer Kayis, Nicklas Jansson	2005-04-20	2005-08-11	1.2	Abraeus perpusillus (Marsham 1802)
Zoophagus	HISTERIDAE	Plegaderus dissectus (Erichsin 1839)	0	Erdemli - TUR	TUc6	36.4239	34.0958	Mustafa Coskun, Tamer Kayis, Nicklas Jansson	2005-04-20	2005-08-11	1.2	Plegaderus dissectus (Erichsin 1839)
Zoophagus	HISTERIDAE	Abraeus perpusillus (Marsham 1802)	0	Erdemli - TUR	TUc7	36.4239	34.0958	Mustafa Coskun, Tamer Kayis, Nicklas Jansson	2005-04-20	2005-08-11	1.2	Abraeus perpusillus (Marsham 1802)
Zoophagus	HISTERIDAE	Plegaderus dissectus (Erichsin 1839)	0	Erdemli - TUR	TUc7	36.4239	34.0958	Mustafa Coskun, Tamer Kayis, Nicklas Jansson	2005-04-20	2005-08-11	1.2	Plegaderus dissectus (Erichsin 1839)
Zoophagus	HISTERIDAE	Abraeus perpusillus (Marsham 1802)	0	Erdemli - TUR	TUc8	36.4239	34.0958	Mustafa Coskun, Tamer Kayis, Nicklas Jansson	2005-04-20	2005-08-11	1.2	Abraeus perpusillus (Marsham 1802)
Zoophagus	HISTERIDAE	Plegaderus dissectus (Erichsin 1839)	0	Erdemli - TUR	TUc8	36.4239	34.0958	Mustafa Coskun, Tamer Kayis, Nicklas Jansson	2005-04-20	2005-08-11	1.2	Plegaderus dissectus (Erichsin 1839)
Zoophagus	HISTERIDAE	Abraeus perpusillus (Marsham 1802)	0	Erdemli - TUR	TUc9	36.4239	34.0958	Mustafa Coskun, Tamer Kayis, Nicklas Jansson	2005-04-20	2005-08-11	1.2	Abraeus perpusillus (Marsham 1802)
Zoophagus	HISTERIDAE	Plegaderus dissectus (Erichsin 1839)	0	Erdemli - TUR	TUc9	36.4239	34.0958	Mustafa Coskun, Tamer Kayis, Nicklas Jansson	2005-04-20	2005-08-11	1.2	Plegaderus dissectus (Erichsin 1839)
Zoophagus	HISTERIDAE	Abraeus perpusillus (Marsham 1802)	0	GÃ¼lnar - TUR	TUd1	36.3051	33.7559	Mustafa Coskun, Tamer Kayis, Nicklas Jansson	2006-05-01	2006-08-26	1.2	Abraeus perpusillus (Marsham 1802)
Zoophagus	HISTERIDAE	Plegaderus dissectus (Erichsin 1839)	0	GÃ¼lnar - TUR	TUd1	36.3051	33.7559	Mustafa Coskun, Tamer Kayis, Nicklas Jansson	2006-05-01	2006-08-26	1.2	Plegaderus dissectus (Erichsin 1839)
Zoophagus	HISTERIDAE	Abraeus perpusillus (Marsham 1802)	0	GÃ¼lnar - TUR	TUd10	36.3051	33.7559	Mustafa Coskun, Tamer Kayis, Nicklas Jansson	2006-05-01	2006-08-26	1.2	Abraeus perpusillus (Marsham 1802)
Zoophagus	HISTERIDAE	Plegaderus dissectus (Erichsin 1839)	0	GÃ¼lnar - TUR	TUd10	36.3051	33.7559	Mustafa Coskun, Tamer Kayis, Nicklas Jansson	2006-05-01	2006-08-26	1.2	Plegaderus dissectus (Erichsin 1839)
Zoophagus	HISTERIDAE	Abraeus perpusillus (Marsham 1802)	0	GÃ¼lnar - TUR	TUd2	36.3051	33.7559	Mustafa Coskun, Tamer Kayis, Nicklas Jansson	2006-05-01	2006-08-26	1.2	Abraeus perpusillus (Marsham 1802)
Zoophagus	HISTERIDAE	Plegaderus dissectus (Erichsin 1839)	0	GÃ¼lnar - TUR	TUd2	36.3051	33.7559	Mustafa Coskun, Tamer Kayis, Nicklas Jansson	2006-05-01	2006-08-26	1.2	Plegaderus dissectus (Erichsin 1839)
Zoophagus	HISTERIDAE	Abraeus perpusillus (Marsham 1802)	0	GÃ¼lnar - TUR	TUd3	36.3051	33.7559	Mustafa Coskun, Tamer Kayis, Nicklas Jansson	2006-05-01	2006-08-26	1.2	Abraeus perpusillus (Marsham 1802)
Zoophagus	HISTERIDAE	Plegaderus dissectus (Erichsin 1839)	0	GÃ¼lnar - TUR	TUd3	36.3051	33.7559	Mustafa Coskun, Tamer Kayis, Nicklas Jansson	2006-05-01	2006-08-26	1.2	Plegaderus dissectus (Erichsin 1839)
Zoophagus	HISTERIDAE	Abraeus perpusillus (Marsham 1802)	0	GÃ¼lnar - TUR	TUd4	36.3051	33.7559	Mustafa Coskun, Tamer Kayis, Nicklas Jansson	2006-05-01	2006-08-26	1.2	Abraeus perpusillus (Marsham 1802)
Zoophagus	HISTERIDAE	Plegaderus dissectus (Erichsin 1839)	0	GÃ¼lnar - TUR	TUd4	36.3051	33.7559	Mustafa Coskun, Tamer Kayis, Nicklas Jansson	2006-05-01	2006-08-26	1.2	Plegaderus dissectus (Erichsin 1839)
Zoophagus	HISTERIDAE	Abraeus perpusillus (Marsham 1802)	0	GÃ¼lnar - TUR	TUd5	36.3051	33.7559	Mustafa Coskun, Tamer Kayis, Nicklas Jansson	2006-05-01	2006-08-26	1.2	Abraeus perpusillus (Marsham 1802)
Zoophagus	HISTERIDAE	Plegaderus dissectus (Erichsin 1839)	0	GÃ¼lnar - TUR	TUd5	36.3051	33.7559	Mustafa Coskun, Tamer Kayis, Nicklas Jansson	2006-05-01	2006-08-26	1.2	Plegaderus dissectus (Erichsin 1839)
Zoophagus	HISTERIDAE	Abraeus perpusillus (Marsham 1802)	0	GÃ¼lnar - TUR	TUd6	36.3051	33.7559	Mustafa Coskun, Tamer Kayis, Nicklas Jansson	2006-05-01	2006-08-26	1.2	Abraeus perpusillus (Marsham 1802)
Zoophagus	HISTERIDAE	Plegaderus dissectus (Erichsin 1839)	0	GÃ¼lnar - TUR	TUd6	36.3051	33.7559	Mustafa Coskun, Tamer Kayis, Nicklas Jansson	2006-05-01	2006-08-26	1.2	Plegaderus dissectus (Erichsin 1839)
Zoophagus	HISTERIDAE	Abraeus perpusillus (Marsham 1802)	0	GÃ¼lnar - TUR	TUd7	36.3051	33.7559	Mustafa Coskun, Tamer Kayis, Nicklas Jansson	2006-05-01	2006-08-26	1.2	Abraeus perpusillus (Marsham 1802)
Zoophagus	HISTERIDAE	Plegaderus dissectus (Erichsin 1839)	0	GÃ¼lnar - TUR	TUd7	36.3051	33.7559	Mustafa Coskun, Tamer Kayis, Nicklas Jansson	2006-05-01	2006-08-26	1.2	Plegaderus dissectus (Erichsin 1839)
Zoophagus	HISTERIDAE	Abraeus perpusillus (Marsham 1802)	0	GÃ¼lnar - TUR	TUd8	36.3051	33.7559	Mustafa Coskun, Tamer Kayis, Nicklas Jansson	2006-05-01	2006-08-26	1.2	Abraeus perpusillus (Marsham 1802)
Zoophagus	HISTERIDAE	Plegaderus dissectus (Erichsin 1839)	0	GÃ¼lnar - TUR	TUd8	36.3051	33.7559	Mustafa Coskun, Tamer Kayis, Nicklas Jansson	2006-05-01	2006-08-26	1.2	Plegaderus dissectus (Erichsin 1839)
Zoophagus	HISTERIDAE	Abraeus perpusillus (Marsham 1802)	0	GÃ¼lnar - TUR	TUd9	36.3051	33.7559	Mustafa Coskun, Tamer Kayis, Nicklas Jansson	2006-05-01	2006-08-26	1.2	Abraeus perpusillus (Marsham 1802)
Zoophagus	HISTERIDAE	Plegaderus dissectus (Erichsin 1839)	0	GÃ¼lnar - TUR	TUd9	36.3051	33.7559	Mustafa Coskun, Tamer Kayis, Nicklas Jansson	2006-05-01	2006-08-26	1.2	Plegaderus dissectus (Erichsin 1839)
Zoophagus	HISTERIDAE	Abraeus perpusillus (Marsham 1802)	0	Kasnak - TUR	TUe1	37.4426	30.4943	Mustafa Avci, Nicklas Jansson	2007-04-10	2007-09-11	1.2	Abraeus perpusillus (Marsham 1802)
Zoophagus	HISTERIDAE	Plegaderus dissectus (Erichsin 1839)	0	Kasnak - TUR	TUe1	37.4426	30.4943	Mustafa Avci, Nicklas Jansson	2007-04-10	2007-09-11	1.2	Plegaderus dissectus (Erichsin 1839)
Zoophagus	HISTERIDAE	Abraeus perpusillus (Marsham 1802)	0	Kasnak - TUR	TUe10	37.4426	30.4943	Mustafa Avci, Nicklas Jansson	2007-04-10	2007-09-11	1.2	Abraeus perpusillus (Marsham 1802)
Zoophagus	HISTERIDAE	Plegaderus dissectus (Erichsin 1839)	0	Kasnak - TUR	TUe10	37.4426	30.4943	Mustafa Avci, Nicklas Jansson	2007-04-10	2007-09-11	1.2	Plegaderus dissectus (Erichsin 1839)
Zoophagus	HISTERIDAE	Abraeus perpusillus (Marsham 1802)	0	Kasnak - TUR	TUe2	37.4426	30.4943	Mustafa Avci, Nicklas Jansson	2007-04-10	2007-09-11	1.2	Abraeus perpusillus (Marsham 1802)
Zoophagus	HISTERIDAE	Plegaderus dissectus (Erichsin 1839)	0	Kasnak - TUR	TUe2	37.4426	30.4943	Mustafa Avci, Nicklas Jansson	2007-04-10	2007-09-11	1.2	Plegaderus dissectus (Erichsin 1839)
Zoophagus	HISTERIDAE	Abraeus perpusillus (Marsham 1802)	0	Kasnak - TUR	TUe3	37.4426	30.4943	Mustafa Avci, Nicklas Jansson	2007-04-10	2007-09-11	1.2	Abraeus perpusillus (Marsham 1802)
Zoophagus	HISTERIDAE	Plegaderus dissectus (Erichsin 1839)	0	Kasnak - TUR	TUe3	37.4426	30.4943	Mustafa Avci, Nicklas Jansson	2007-04-10	2007-09-11	1.2	Plegaderus dissectus (Erichsin 1839)
Zoophagus	HISTERIDAE	Abraeus perpusillus (Marsham 1802)	0	Kasnak - TUR	TUe4	37.4426	30.4943	Mustafa Avci, Nicklas Jansson	2007-04-10	2007-09-11	1.2	Abraeus perpusillus (Marsham 1802)
Zoophagus	HISTERIDAE	Plegaderus dissectus (Erichsin 1839)	0	Kasnak - TUR	TUe4	37.4426	30.4943	Mustafa Avci, Nicklas Jansson	2007-04-10	2007-09-11	1.2	Plegaderus dissectus (Erichsin 1839)
Zoophagus	HISTERIDAE	Abraeus perpusillus (Marsham 1802)	0	Kasnak - TUR	TUe5	37.4426	30.4943	Mustafa Avci, Nicklas Jansson	2007-04-10	2007-09-11	1.2	Abraeus perpusillus (Marsham 1802)
Zoophagus	HISTERIDAE	Plegaderus dissectus (Erichsin 1839)	0	Kasnak - TUR	TUe5	37.4426	30.4943	Mustafa Avci, Nicklas Jansson	2007-04-10	2007-09-11	1.2	Plegaderus dissectus (Erichsin 1839)
Zoophagus	HISTERIDAE	Abraeus perpusillus (Marsham 1802)	0	Kasnak - TUR	TUe6	37.4426	30.4943	Mustafa Avci, Nicklas Jansson	2007-04-10	2007-09-11	1.2	Abraeus perpusillus (Marsham 1802)
Zoophagus	HISTERIDAE	Plegaderus dissectus (Erichsin 1839)	0	Kasnak - TUR	TUe6	37.4426	30.4943	Mustafa Avci, Nicklas Jansson	2007-04-10	2007-09-11	1.2	Plegaderus dissectus (Erichsin 1839)
Zoophagus	HISTERIDAE	Abraeus perpusillus (Marsham 1802)	0	Kasnak - TUR	TUe7	37.4426	30.4943	Mustafa Avci, Nicklas Jansson	2007-04-10	2007-09-11	1.2	Abraeus perpusillus (Marsham 1802)
Zoophagus	HISTERIDAE	Plegaderus dissectus (Erichsin 1839)	0	Kasnak - TUR	TUe7	37.4426	30.4943	Mustafa Avci, Nicklas Jansson	2007-04-10	2007-09-11	1.2	Plegaderus dissectus (Erichsin 1839)
Zoophagus	HISTERIDAE	Abraeus perpusillus (Marsham 1802)	0	Kasnak - TUR	TUe8	37.4426	30.4943	Mustafa Avci, Nicklas Jansson	2007-04-10	2007-09-11	1.2	Abraeus perpusillus (Marsham 1802)
Zoophagus	HISTERIDAE	Plegaderus dissectus (Erichsin 1839)	0	Kasnak - TUR	TUe8	37.4426	30.4943	Mustafa Avci, Nicklas Jansson	2007-04-10	2007-09-11	1.2	Plegaderus dissectus (Erichsin 1839)
Zoophagus	HISTERIDAE	Abraeus perpusillus (Marsham 1802)	0	Kasnak - TUR	TUe9	37.4426	30.4943	Mustafa Avci, Nicklas Jansson	2007-04-10	2007-09-11	1.2	Abraeus perpusillus (Marsham 1802)
Zoophagus	HISTERIDAE	Plegaderus dissectus (Erichsin 1839)	0	Kasnak - TUR	TUe9	37.4426	30.4943	Mustafa Avci, Nicklas Jansson	2007-04-10	2007-09-11	1.2	Plegaderus dissectus (Erichsin 1839)
Zoophagus	HISTERIDAE	Abraeus perpusillus (Marsham 1802)	0	GÃ¶lhisar - TUR	TUf1	36.5824	29.2809	Mustafa Avci, Nicklas Jansson	2009-05-01	2009-08-30	1.2	Abraeus perpusillus (Marsham 1802)
Zoophagus	HISTERIDAE	Plegaderus dissectus (Erichsin 1839)	0	GÃ¶lhisar - TUR	TUf1	36.5824	29.2809	Mustafa Avci, Nicklas Jansson	2009-05-01	2009-08-30	1.2	Plegaderus dissectus (Erichsin 1839)
Zoophagus	HISTERIDAE	Abraeus perpusillus (Marsham 1802)	0	GÃ¶lhisar - TUR	TUf10	36.5824	29.2809	Mustafa Avci, Nicklas Jansson	2009-05-01	2009-08-30	1.2	Abraeus perpusillus (Marsham 1802)
Zoophagus	HISTERIDAE	Plegaderus dissectus (Erichsin 1839)	0	GÃ¶lhisar - TUR	TUf10	36.5824	29.2809	Mustafa Avci, Nicklas Jansson	2009-05-01	2009-08-30	1.2	Plegaderus dissectus (Erichsin 1839)
Zoophagus	HISTERIDAE	Abraeus perpusillus (Marsham 1802)	0	GÃ¶lhisar - TUR	TUf2	36.5824	29.2809	Mustafa Avci, Nicklas Jansson	2009-05-01	2009-08-30	1.2	Abraeus perpusillus (Marsham 1802)
Zoophagus	HISTERIDAE	Plegaderus dissectus (Erichsin 1839)	0	GÃ¶lhisar - TUR	TUf2	36.5824	29.2809	Mustafa Avci, Nicklas Jansson	2009-05-01	2009-08-30	1.2	Plegaderus dissectus (Erichsin 1839)
Zoophagus	HISTERIDAE	Abraeus perpusillus (Marsham 1802)	0	GÃ¶lhisar - TUR	TUf3	36.5824	29.2809	Mustafa Avci, Nicklas Jansson	2009-05-01	2009-08-30	1.2	Abraeus perpusillus (Marsham 1802)
Zoophagus	HISTERIDAE	Plegaderus dissectus (Erichsin 1839)	0	GÃ¶lhisar - TUR	TUf3	36.5824	29.2809	Mustafa Avci, Nicklas Jansson	2009-05-01	2009-08-30	1.2	Plegaderus dissectus (Erichsin 1839)
Zoophagus	HISTERIDAE	Abraeus perpusillus (Marsham 1802)	0	GÃ¶lhisar - TUR	TUf4	36.5824	29.2809	Mustafa Avci, Nicklas Jansson	2009-05-01	2009-08-30	1.2	Abraeus perpusillus (Marsham 1802)
Zoophagus	HISTERIDAE	Plegaderus dissectus (Erichsin 1839)	0	GÃ¶lhisar - TUR	TUf4	36.5824	29.2809	Mustafa Avci, Nicklas Jansson	2009-05-01	2009-08-30	1.2	Plegaderus dissectus (Erichsin 1839)
Zoophagus	HISTERIDAE	Abraeus perpusillus (Marsham 1802)	0	GÃ¶lhisar - TUR	TUf5	36.5824	29.2809	Mustafa Avci, Nicklas Jansson	2009-05-01	2009-08-30	1.2	Abraeus perpusillus (Marsham 1802)
Zoophagus	HISTERIDAE	Plegaderus dissectus (Erichsin 1839)	0	GÃ¶lhisar - TUR	TUf5	36.5824	29.2809	Mustafa Avci, Nicklas Jansson	2009-05-01	2009-08-30	1.2	Plegaderus dissectus (Erichsin 1839)
Zoophagus	HISTERIDAE	Abraeus perpusillus (Marsham 1802)	0	GÃ¶lhisar - TUR	TUf6	36.5824	29.2809	Mustafa Avci, Nicklas Jansson	2009-05-01	2009-08-30	1.2	Abraeus perpusillus (Marsham 1802)
Zoophagus	HISTERIDAE	Plegaderus dissectus (Erichsin 1839)	0	GÃ¶lhisar - TUR	TUf6	36.5824	29.2809	Mustafa Avci, Nicklas Jansson	2009-05-01	2009-08-30	1.2	Plegaderus dissectus (Erichsin 1839)
Zoophagus	HISTERIDAE	Abraeus perpusillus (Marsham 1802)	0	GÃ¶lhisar - TUR	TUf7	36.5824	29.2809	Mustafa Avci, Nicklas Jansson	2009-05-01	2009-08-30	1.2	Abraeus perpusillus (Marsham 1802)
Zoophagus	HISTERIDAE	Plegaderus dissectus (Erichsin 1839)	0	GÃ¶lhisar - TUR	TUf7	36.5824	29.2809	Mustafa Avci, Nicklas Jansson	2009-05-01	2009-08-30	1.2	Plegaderus dissectus (Erichsin 1839)
Zoophagus	HISTERIDAE	Abraeus perpusillus (Marsham 1802)	0	GÃ¶lhisar - TUR	TUf8	36.5824	29.2809	Mustafa Avci, Nicklas Jansson	2009-05-01	2009-08-30	1.2	Abraeus perpusillus (Marsham 1802)
Zoophagus	HISTERIDAE	Plegaderus dissectus (Erichsin 1839)	0	GÃ¶lhisar - TUR	TUf8	36.5824	29.2809	Mustafa Avci, Nicklas Jansson	2009-05-01	2009-08-30	1.2	Plegaderus dissectus (Erichsin 1839)
Zoophagus	HISTERIDAE	Abraeus perpusillus (Marsham 1802)	0	GÃ¶lhisar - TUR	TUf9	36.5824	29.2809	Mustafa Avci, Nicklas Jansson	2009-05-01	2009-08-30	1.2	Abraeus perpusillus (Marsham 1802)
Zoophagus	HISTERIDAE	Plegaderus dissectus (Erichsin 1839)	0	GÃ¶lhisar - TUR	TUf9	36.5824	29.2809	Mustafa Avci, Nicklas Jansson	2009-05-01	2009-08-30	1.2	Plegaderus dissectus (Erichsin 1839)
Zoophagus	HISTERIDAE	Abraeus perpusillus (Marsham 1802)	0	EPPING FOREST (Barn Hoppitt) - GBR	UKa1	51.38	0.11268	Jeremy Dagley, Imogen Wilde	2003-04-30	2003-08-26	1.2	Abraeus perpusillus (Marsham 1802)
Zoophagus	HISTERIDAE	Plegaderus dissectus (Erichsin 1839)	1	EPPING FOREST (Barn Hoppitt) - GBR	UKa1	51.38	0.11268	Jeremy Dagley, Imogen Wilde	2003-04-30	2003-08-26	1.2	Plegaderus dissectus (Erichsin 1839)
Zoophagus	HISTERIDAE	Abraeus perpusillus (Marsham 1802)	0	EPPING FOREST (Barn Hoppitt) - GBR	UKa10	51.38	0.11268	Jeremy Dagley, Imogen Wilde	2003-04-30	2003-08-26	1.2	Abraeus perpusillus (Marsham 1802)
Zoophagus	HISTERIDAE	Plegaderus dissectus (Erichsin 1839)	0	EPPING FOREST (Barn Hoppitt) - GBR	UKa10	51.38	0.11268	Jeremy Dagley, Imogen Wilde	2003-04-30	2003-08-26	1.2	Plegaderus dissectus (Erichsin 1839)
Zoophagus	HISTERIDAE	Abraeus perpusillus (Marsham 1802)	0	EPPING FOREST (Barn Hoppitt) - GBR	UKa2	51.38	0.11268	Jeremy Dagley, Imogen Wilde	2003-04-30	2003-08-26	1.2	Abraeus perpusillus (Marsham 1802)
Zoophagus	HISTERIDAE	Plegaderus dissectus (Erichsin 1839)	0	EPPING FOREST (Barn Hoppitt) - GBR	UKa2	51.38	0.11268	Jeremy Dagley, Imogen Wilde	2003-04-30	2003-08-26	1.2	Plegaderus dissectus (Erichsin 1839)
Zoophagus	HISTERIDAE	Abraeus perpusillus (Marsham 1802)	0	EPPING FOREST (Barn Hoppitt) - GBR	UKa3	51.38	0.11268	Jeremy Dagley, Imogen Wilde	2003-04-30	2003-08-26	1.2	Abraeus perpusillus (Marsham 1802)
Zoophagus	HISTERIDAE	Plegaderus dissectus (Erichsin 1839)	0	EPPING FOREST (Barn Hoppitt) - GBR	UKa3	51.38	0.11268	Jeremy Dagley, Imogen Wilde	2003-04-30	2003-08-26	1.2	Plegaderus dissectus (Erichsin 1839)
Zoophagus	HISTERIDAE	Abraeus perpusillus (Marsham 1802)	0	EPPING FOREST (Barn Hoppitt) - GBR	UKa4	51.38	0.11268	Jeremy Dagley, Imogen Wilde	2003-04-30	2003-08-26	1.2	Abraeus perpusillus (Marsham 1802)
Zoophagus	HISTERIDAE	Plegaderus dissectus (Erichsin 1839)	0	EPPING FOREST (Barn Hoppitt) - GBR	UKa4	51.38	0.11268	Jeremy Dagley, Imogen Wilde	2003-04-30	2003-08-26	1.2	Plegaderus dissectus (Erichsin 1839)
Zoophagus	HISTERIDAE	Abraeus perpusillus (Marsham 1802)	0	EPPING FOREST (Barn Hoppitt) - GBR	UKa5	51.38	0.11268	Jeremy Dagley, Imogen Wilde	2003-04-30	2003-08-26	1.2	Abraeus perpusillus (Marsham 1802)
Zoophagus	HISTERIDAE	Plegaderus dissectus (Erichsin 1839)	0	EPPING FOREST (Barn Hoppitt) - GBR	UKa5	51.38	0.11268	Jeremy Dagley, Imogen Wilde	2003-04-30	2003-08-26	1.2	Plegaderus dissectus (Erichsin 1839)
Zoophagus	HISTERIDAE	Abraeus perpusillus (Marsham 1802)	0	EPPING FOREST (Barn Hoppitt) - GBR	UKa6	51.38	0.11268	Jeremy Dagley, Imogen Wilde	2003-04-30	2003-08-26	1.2	Abraeus perpusillus (Marsham 1802)
Zoophagus	HISTERIDAE	Plegaderus dissectus (Erichsin 1839)	0	EPPING FOREST (Barn Hoppitt) - GBR	UKa6	51.38	0.11268	Jeremy Dagley, Imogen Wilde	2003-04-30	2003-08-26	1.2	Plegaderus dissectus (Erichsin 1839)
Zoophagus	HISTERIDAE	Abraeus perpusillus (Marsham 1802)	1	EPPING FOREST (Barn Hoppitt) - GBR	UKa7	51.38	0.11268	Jeremy Dagley, Imogen Wilde	2003-04-30	2003-08-26	1.2	Abraeus perpusillus (Marsham 1802)
Zoophagus	HISTERIDAE	Plegaderus dissectus (Erichsin 1839)	0	EPPING FOREST (Barn Hoppitt) - GBR	UKa7	51.38	0.11268	Jeremy Dagley, Imogen Wilde	2003-04-30	2003-08-26	1.2	Plegaderus dissectus (Erichsin 1839)
Zoophagus	HISTERIDAE	Abraeus perpusillus (Marsham 1802)	0	EPPING FOREST (Barn Hoppitt) - GBR	UKa8	51.38	0.11268	Jeremy Dagley, Imogen Wilde	2003-04-30	2003-08-26	1.2	Abraeus perpusillus (Marsham 1802)
Zoophagus	HISTERIDAE	Plegaderus dissectus (Erichsin 1839)	0	EPPING FOREST (Barn Hoppitt) - GBR	UKa8	51.38	0.11268	Jeremy Dagley, Imogen Wilde	2003-04-30	2003-08-26	1.2	Plegaderus dissectus (Erichsin 1839)
Zoophagus	HISTERIDAE	Abraeus perpusillus (Marsham 1802)	0	EPPING FOREST (Barn Hoppitt) - GBR	UKa9	51.38	0.11268	Jeremy Dagley, Imogen Wilde	2003-04-30	2003-08-26	1.2	Abraeus perpusillus (Marsham 1802)
Zoophagus	HISTERIDAE	Plegaderus dissectus (Erichsin 1839)	0	EPPING FOREST (Barn Hoppitt) - GBR	UKa9	51.38	0.11268	Jeremy Dagley, Imogen Wilde	2003-04-30	2003-08-26	1.2	Plegaderus dissectus (Erichsin 1839)
Zoophagus	HISTERIDAE	Abraeus perpusillus (Marsham 1802)	0	Richmond park - GBR	UKb1	51.2642	0.172763	Peter M Hammond	2006-05-02	2006-09-19	1.2	Abraeus perpusillus (Marsham 1802)
Zoophagus	HISTERIDAE	Plegaderus dissectus (Erichsin 1839)	0	Richmond park - GBR	UKb1	51.2642	0.172763	Peter M Hammond	2006-05-02	2006-09-19	1.2	Plegaderus dissectus (Erichsin 1839)
Zoophagus	HISTERIDAE	Abraeus perpusillus (Marsham 1802)	0	Richmond park - GBR	UKb10	51.2642	0.172763	Peter M Hammond	2006-05-02	2006-09-19	1.2	Abraeus perpusillus (Marsham 1802)
Zoophagus	HISTERIDAE	Plegaderus dissectus (Erichsin 1839)	0	Richmond park - GBR	UKb10	51.2642	0.172763	Peter M Hammond	2006-05-02	2006-09-19	1.2	Plegaderus dissectus (Erichsin 1839)
Zoophagus	HISTERIDAE	Abraeus perpusillus (Marsham 1802)	0	Richmond park - GBR	UKb2	51.2642	0.172763	Peter M Hammond	2006-05-02	2006-09-19	1.2	Abraeus perpusillus (Marsham 1802)
Zoophagus	HISTERIDAE	Plegaderus dissectus (Erichsin 1839)	1	Richmond park - GBR	UKb2	51.2642	0.172763	Peter M Hammond	2006-05-02	2006-09-19	1.2	Plegaderus dissectus (Erichsin 1839)
Zoophagus	HISTERIDAE	Abraeus perpusillus (Marsham 1802)	0	Richmond park - GBR	UKb3	51.2642	0.172763	Peter M Hammond	2006-05-02	2006-09-19	1.2	Abraeus perpusillus (Marsham 1802)
Zoophagus	HISTERIDAE	Plegaderus dissectus (Erichsin 1839)	1	Richmond park - GBR	UKb3	51.2642	0.172763	Peter M Hammond	2006-05-02	2006-09-19	1.2	Plegaderus dissectus (Erichsin 1839)
Zoophagus	HISTERIDAE	Abraeus perpusillus (Marsham 1802)	0	Richmond park - GBR	UKb4	51.2642	0.172763	Peter M Hammond	2006-05-02	2006-09-19	1.2	Abraeus perpusillus (Marsham 1802)
Zoophagus	HISTERIDAE	Plegaderus dissectus (Erichsin 1839)	0	Richmond park - GBR	UKb4	51.2642	0.172763	Peter M Hammond	2006-05-02	2006-09-19	1.2	Plegaderus dissectus (Erichsin 1839)
Zoophagus	HISTERIDAE	Abraeus perpusillus (Marsham 1802)	0	Richmond park - GBR	UKb5	51.2642	0.172763	Peter M Hammond	2006-05-02	2006-09-19	1.2	Abraeus perpusillus (Marsham 1802)
Zoophagus	HISTERIDAE	Plegaderus dissectus (Erichsin 1839)	0	Richmond park - GBR	UKb5	51.2642	0.172763	Peter M Hammond	2006-05-02	2006-09-19	1.2	Plegaderus dissectus (Erichsin 1839)
Zoophagus	HISTERIDAE	Abraeus perpusillus (Marsham 1802)	0	Richmond park - GBR	UKb6	51.2642	0.172763	Peter M Hammond	2006-05-02	2006-09-19	1.2	Abraeus perpusillus (Marsham 1802)
Zoophagus	HISTERIDAE	Plegaderus dissectus (Erichsin 1839)	0	Richmond park - GBR	UKb6	51.2642	0.172763	Peter M Hammond	2006-05-02	2006-09-19	1.2	Plegaderus dissectus (Erichsin 1839)
Zoophagus	HISTERIDAE	Abraeus perpusillus (Marsham 1802)	0	Richmond park - GBR	UKb7	51.2642	0.172763	Peter M Hammond	2006-05-02	2006-09-19	1.2	Abraeus perpusillus (Marsham 1802)
Zoophagus	HISTERIDAE	Plegaderus dissectus (Erichsin 1839)	0	Richmond park - GBR	UKb7	51.2642	0.172763	Peter M Hammond	2006-05-02	2006-09-19	1.2	Plegaderus dissectus (Erichsin 1839)
Zoophagus	HISTERIDAE	Abraeus perpusillus (Marsham 1802)	1	Richmond park - GBR	UKb8	51.2642	0.172763	Peter M Hammond	2006-05-02	2006-09-19	1.2	Abraeus perpusillus (Marsham 1802)
Zoophagus	HISTERIDAE	Plegaderus dissectus (Erichsin 1839)	1	Richmond park - GBR	UKb8	51.2642	0.172763	Peter M Hammond	2006-05-02	2006-09-19	1.2	Plegaderus dissectus (Erichsin 1839)
Zoophagus	HISTERIDAE	Abraeus perpusillus (Marsham 1802)	0	Richmond park - GBR	UKb9	51.2642	0.172763	Peter M Hammond	2006-05-02	2006-09-19	1.2	Abraeus perpusillus (Marsham 1802)
Zoophagus	HISTERIDAE	Plegaderus dissectus (Erichsin 1839)	0	Richmond park - GBR	UKb9	51.2642	0.172763	Peter M Hammond	2006-05-02	2006-09-19	1.2	Plegaderus dissectus (Erichsin 1839)
Zoophagus	HISTERIDAE	Plegaderus caesus (Herbst 1792)	0	Pohansko_CZb_CZE	CZb1	48.431	16.5427	JiÅ™Ã­ SchlaghamerskÃ½, Jan Budka	2010-04-21	2010-10-04	1.4	Plegaderus caesus (Herbst 1792)
Zoophagus	HISTERIDAE	Plegaderus caesus (Herbst 1792)	0	Pohansko_CZb_CZE	CZb10	48.431	16.5427	JiÅ™Ã­ SchlaghamerskÃ½, Jan Budka	2010-04-21	2010-10-04	1.4	Plegaderus caesus (Herbst 1792)
Zoophagus	HISTERIDAE	Plegaderus caesus (Herbst 1792)	0	Pohansko_CZb_CZE	CZb2	48.431	16.5427	JiÅ™Ã­ SchlaghamerskÃ½, Jan Budka	2010-04-21	2010-10-04	1.4	Plegaderus caesus (Herbst 1792)
Zoophagus	HISTERIDAE	Plegaderus caesus (Herbst 1792)	0	Pohansko_CZb_CZE	CZb3	48.431	16.5427	JiÅ™Ã­ SchlaghamerskÃ½, Jan Budka	2010-04-21	2010-10-04	1.4	Plegaderus caesus (Herbst 1792)
Zoophagus	HISTERIDAE	Plegaderus caesus (Herbst 1792)	0	Pohansko_CZb_CZE	CZb4	48.431	16.5427	JiÅ™Ã­ SchlaghamerskÃ½, Jan Budka	2010-04-21	2010-10-04	1.4	Plegaderus caesus (Herbst 1792)
Zoophagus	HISTERIDAE	Plegaderus caesus (Herbst 1792)	0	Pohansko_CZb_CZE	CZb5	48.431	16.5427	JiÅ™Ã­ SchlaghamerskÃ½, Jan Budka	2010-04-21	2010-10-04	1.4	Plegaderus caesus (Herbst 1792)
Zoophagus	HISTERIDAE	Plegaderus caesus (Herbst 1792)	0	Pohansko_CZb_CZE	CZb6	48.431	16.5427	JiÅ™Ã­ SchlaghamerskÃ½, Jan Budka	2010-04-21	2010-10-04	1.4	Plegaderus caesus (Herbst 1792)
Zoophagus	HISTERIDAE	Plegaderus caesus (Herbst 1792)	0	Pohansko_CZb_CZE	CZb7	48.431	16.5427	JiÅ™Ã­ SchlaghamerskÃ½, Jan Budka	2010-04-21	2010-10-04	1.4	Plegaderus caesus (Herbst 1792)
Zoophagus	HISTERIDAE	Plegaderus caesus (Herbst 1792)	0	Pohansko_CZb_CZE	CZb8	48.431	16.5427	JiÅ™Ã­ SchlaghamerskÃ½, Jan Budka	2010-04-21	2010-10-04	1.4	Plegaderus caesus (Herbst 1792)
Zoophagus	HISTERIDAE	Plegaderus caesus (Herbst 1792)	0	Pohansko_CZb_CZE	CZb9	48.431	16.5427	JiÅ™Ã­ SchlaghamerskÃ½, Jan Budka	2010-04-21	2010-10-04	1.4	Plegaderus caesus (Herbst 1792)
Zoophagus	HISTERIDAE	Plegaderus caesus (Herbst 1792)	0	Morava (E of Kyjovka river) - CZE	CZc15	48.4403	16.5946	Lukas Cizek et al_	2012-04-25	2012-09-07	1.4	Plegaderus caesus (Herbst 1792)
Zoophagus	HISTERIDAE	Plegaderus caesus (Herbst 1792)	0	Morava (E of Kyjovka river) - CZE	CZc21	48.4403	16.5946	Lukas Cizek et al_	2012-04-25	2012-09-07	1.4	Plegaderus caesus (Herbst 1792)
Zoophagus	HISTERIDAE	Plegaderus caesus (Herbst 1792)	0	Morava (E of Kyjovka river) - CZE	CZc233	48.4403	16.5946	Lukas Cizek et al_	2012-04-25	2012-09-07	1.4	Plegaderus caesus (Herbst 1792)
Zoophagus	HISTERIDAE	Plegaderus caesus (Herbst 1792)	0	Morava (E of Kyjovka river) - CZE	CZc250	48.4403	16.5946	Lukas Cizek et al_	2012-04-25	2012-09-07	1.4	Plegaderus caesus (Herbst 1792)
Zoophagus	HISTERIDAE	Plegaderus caesus (Herbst 1792)	0	Morava (E of Kyjovka river) - CZE	CZc281	48.4403	16.5946	Lukas Cizek et al_	2012-04-25	2012-09-07	1.4	Plegaderus caesus (Herbst 1792)
Zoophagus	HISTERIDAE	Plegaderus caesus (Herbst 1792)	0	Morava (E of Kyjovka river) - CZE	CZc282	48.4403	16.5946	Lukas Cizek et al_	2012-04-25	2012-09-07	1.4	Plegaderus caesus (Herbst 1792)
Zoophagus	HISTERIDAE	Plegaderus caesus (Herbst 1792)	0	Morava (E of Kyjovka river) - CZE	CZc29	48.4403	16.5946	Lukas Cizek et al_	2012-04-25	2012-09-07	1.4	Plegaderus caesus (Herbst 1792)
Zoophagus	HISTERIDAE	Plegaderus caesus (Herbst 1792)	0	Morava (E of Kyjovka river) - CZE	CZc3	48.4403	16.5946	Lukas Cizek et al_	2012-04-25	2012-09-07	1.4	Plegaderus caesus (Herbst 1792)
Zoophagus	HISTERIDAE	Plegaderus caesus (Herbst 1792)	0	Morava (E of Kyjovka river) - CZE	CZc43	48.4403	16.5946	Lukas Cizek et al_	2012-04-25	2012-09-07	1.4	Plegaderus caesus (Herbst 1792)
Zoophagus	HISTERIDAE	Plegaderus caesus (Herbst 1792)	0	Morava (E of Kyjovka river) - CZE	CZc53	48.4403	16.5946	Lukas Cizek et al_	2012-04-25	2012-09-07	1.4	Plegaderus caesus (Herbst 1792)
Zoophagus	HISTERIDAE	Plegaderus caesus (Herbst 1792)	0	Dyje, Breclav - CZE	CZd160	48.4746	16.5114	Lukas Cizek et al_	2012-04-25	2012-09-07	1.4	Plegaderus caesus (Herbst 1792)
Zoophagus	HISTERIDAE	Plegaderus caesus (Herbst 1792)	0	Dyje, Breclav - CZE	CZd207	48.4746	16.5114	Lukas Cizek et al_	2012-04-25	2012-09-07	1.4	Plegaderus caesus (Herbst 1792)
Zoophagus	HISTERIDAE	Plegaderus caesus (Herbst 1792)	0	Dyje, Breclav - CZE	CZd208	48.4746	16.5114	Lukas Cizek et al_	2012-04-25	2012-09-07	1.4	Plegaderus caesus (Herbst 1792)
Zoophagus	HISTERIDAE	Plegaderus caesus (Herbst 1792)	0	Dyje, Breclav - CZE	CZd217	48.4746	16.5114	Lukas Cizek et al_	2012-04-25	2012-09-07	1.4	Plegaderus caesus (Herbst 1792)
Zoophagus	HISTERIDAE	Plegaderus caesus (Herbst 1792)	0	Dyje, Breclav - CZE	CZd221	48.4746	16.5114	Lukas Cizek et al_	2012-04-25	2012-09-07	1.4	Plegaderus caesus (Herbst 1792)
Zoophagus	HISTERIDAE	Plegaderus caesus (Herbst 1792)	0	Dyje, Breclav - CZE	CZd222	48.4746	16.5114	Lukas Cizek et al_	2012-04-25	2012-09-07	1.4	Plegaderus caesus (Herbst 1792)
Zoophagus	HISTERIDAE	Plegaderus caesus (Herbst 1792)	0	Dyje, Breclav - CZE	CZd64	48.4746	16.5114	Lukas Cizek et al_	2012-04-25	2012-09-07	1.4	Plegaderus caesus (Herbst 1792)
Zoophagus	HISTERIDAE	Plegaderus caesus (Herbst 1792)	0	Dyje, Breclav - CZE	CZd71	48.4746	16.5114	Lukas Cizek et al_	2012-04-25	2012-09-07	1.4	Plegaderus caesus (Herbst 1792)
Zoophagus	HISTERIDAE	Plegaderus caesus (Herbst 1792)	0	Dyje, Breclav - CZE	CZd80	48.4746	16.5114	Lukas Cizek et al_	2012-04-25	2012-09-07	1.4	Plegaderus caesus (Herbst 1792)
Zoophagus	HISTERIDAE	Plegaderus caesus (Herbst 1792)	0	Dyje, Breclav - CZE	CZd81	48.4746	16.5114	Lukas Cizek et al_	2012-04-25	2012-09-07	1.4	Plegaderus caesus (Herbst 1792)
Zoophagus	HISTERIDAE	Plegaderus caesus (Herbst 1792)	0	Quilamas - ESP	ESPa11	40.3533	-6.30385	Estefania Mico	2012-04-01	2012-09-25	1.4	Plegaderus caesus (Herbst 1792)
Zoophagus	HISTERIDAE	Plegaderus caesus (Herbst 1792)	0	Quilamas - ESP	ESPa14	40.3533	-6.30385	Estefania Mico	2012-04-01	2012-09-25	1.4	Plegaderus caesus (Herbst 1792)
Zoophagus	HISTERIDAE	Plegaderus caesus (Herbst 1792)	0	Quilamas - ESP	ESPa2	40.3533	-6.30385	Estefania Mico	2012-04-01	2012-09-25	1.4	Plegaderus caesus (Herbst 1792)
Zoophagus	HISTERIDAE	Plegaderus caesus (Herbst 1792)	0	Quilamas - ESP	ESPa3	40.3533	-6.30385	Estefania Mico	2012-04-01	2012-09-25	1.4	Plegaderus caesus (Herbst 1792)
Zoophagus	HISTERIDAE	Plegaderus caesus (Herbst 1792)	0	Quilamas - ESP	ESPa4	40.3533	-6.30385	Estefania Mico	2012-04-01	2012-09-25	1.4	Plegaderus caesus (Herbst 1792)
Zoophagus	HISTERIDAE	Plegaderus caesus (Herbst 1792)	0	Quilamas - ESP	ESPa5	40.3533	-6.30385	Estefania Mico	2012-04-01	2012-09-25	1.4	Plegaderus caesus (Herbst 1792)
Zoophagus	HISTERIDAE	Plegaderus caesus (Herbst 1792)	0	Quilamas - ESP	ESPa6	40.3533	-6.30385	Estefania Mico	2012-04-01	2012-09-25	1.4	Plegaderus caesus (Herbst 1792)
Zoophagus	HISTERIDAE	Plegaderus caesus (Herbst 1792)	0	Quilamas - ESP	ESPa7	40.3533	-6.30385	Estefania Mico	2012-04-01	2012-09-25	1.4	Plegaderus caesus (Herbst 1792)
Zoophagus	HISTERIDAE	Plegaderus caesus (Herbst 1792)	0	Quilamas - ESP	ESPa8	40.3533	-6.30385	Estefania Mico	2012-04-01	2012-09-25	1.4	Plegaderus caesus (Herbst 1792)
[truncated: 117,001 more rows]
